# Supplementary material for: SorLA restricts TNFα release from microglia to shape a glioma-supportive brain microenvironment
Source: EMBO Rep. 2024 Mar 18;25(5):13. doi: 10.1038/s44319-024-00117-6 (PMC11094098; doi:10.1038/s44319-024-00117-6)
Supplement: Supplementary file 2 — Dataset EV1 [file 44319_2024_117_MOESM2_ESM.xlsx]

## Sheet: summary
Dataset EV1. List of marker genes for clusters of cells inferred from scRNA-seq data from ndGBM patients (sourced from Abdelfattah et al.)
List of genes characteristic for each of 21 cell clusters obtained from analysis of scRNA-seq data from samples coming from ndGBM patients.
The list was used to distinguish particular clusters as GAMs, tumor cells, lymphocytes, oligodendrocytes, smooth muscle, endothelial cells and others. Level of gene expression was evaluated based on log2 fold change.
Column names description:
cluster - label of the group returned by FindClusters Seurat function
p_val - p value significance of statistical test where null hypothesis is that distribution of a gene expression does not differ in the cluster vs all other clusters
avg_log2FC - average value of log fold change of cells expressing a gene in a cluster and other clusters
pct.1 - the percentage of cells expressing the gene/feature in ident.1 given to the FindMarkers Seurat function
pct.2 - the percentage of cells that express gene/feature in ident.2. given to the FindMarkers Seurat function
p_val_adj - adjusted p value by fold change method
gene - symbol of a gene name returned by Seurat as a marker gene for a cluster

## Sheet: full_markers_ndGBM
cluster	p_val	avg_log2FC	pct.1	pct.2	p_val_adj	gene
0	0	2.09231303157347	0.759	0.232	0	CCND2
0	0	1.93983790327375	0.5	0.169	0	TNK2
0	0	1.90635349416941	0.732	0.167	0	SEZ6
0	0	1.80507585539695	0.645	0.16	0	HES6
0	0	1.73922403309207	0.696	0.136	0	LINC00472
0	0	1.64009683330346	0.63	0.128	0	DTNA
0	0	1.58405113266021	0.81	0.299	0	CKB
0	0	1.58277114263604	0.602	0.178	0	DSCAM
0	0	1.56272721842144	0.709	0.211	0	PON2
0	0	1.56148893651657	0.938	0.33	0	TUBA1A
0	0	1.53141644267261	0.536	0.156	0	PLAT
0	0	1.52498063711188	0.776	0.255	0	TSC22D4
0	0	1.51780283525503	0.671	0.213	0	MTAP
0	0	1.47989728791695	0.743	0.278	0	NFIA
0	0	1.45117323268501	0.791	0.333	0	SRI
0	0	1.44949559253741	0.711	0.264	0	MLEC
0	0	1.43453769731667	0.923	0.244	0	GPM6B
0	0	1.42264120795027	0.681	0.153	0	EPN2
0	0	1.41135475199906	0.678	0.213	0	GATM
0	0	1.40519367897328	0.678	0.246	0	S100A13
0	0	1.36162522640319	0.581	0.183	0	NDRG2
0	0	1.35037470895898	0.784	0.19	0	SCRG1
0	0	1.34548436479829	0.57	0.22	0	AHCYL1
0	0	1.327910211226	0.673	0.18	0	MIR99AHG
0	0	1.32030725007973	0.76	0.336	0	FABP5
0	0	1.30947981737303	0.882	0.425	0	DBI
0	0	1.22617344221264	0.785	0.415	0	CST3
0	0	1.19849820611821	0.674	0.186	0	SPRY2
0	0	1.17611824011364	0.687	0.259	0	PDPN
0	0	1.1727876376914	0.81	0.292	0	S100B
0	0	1.17241252772071	0.673	0.261	0	CDK2AP1
0	0	1.15831076523895	0.714	0.159	0	DDR1
0	0	1.15661507575897	0.72	0.334	0	GTF2I
0	0	1.15533740319896	0.679	0.243	0	TSPAN3
0	0	1.14246705286913	0.639	0.275	0	SELENBP1
0	0	1.14022486900757	0.763	0.259	0	ZNF428
0	0	1.13459473780438	0.593	0.159	0	TRIP6
0	0	1.13284099042147	0.749	0.371	0	CD9
0	0	1.12552112942667	0.859	0.312	0	MT3
0	0	1.12524592815501	0.703	0.246	0	RAMP1
0	0	1.1095351787758	0.841	0.181	0	GPM6A
0	0	1.10920924924088	0.584	0.183	0	CAMK2D
0	0	1.10632264040141	0.764	0.344	0	BSG
0	0	1.09849939064193	0.681	0.288	0	LMO4
0	0	1.0984982551211	0.57	0.197	0	MSI2
0	0	1.070625059267	0.603	0.16	0	KIF1B
0	0	1.05172817931985	0.551	0.232	0	CHI3L1
0	0	1.050749029402	0.579	0.215	0	ITM2C
0	0	1.04694923623662	0.614	0.181	0	SYT11
0	0	1.04397633314374	0.641	0.196	0	FAM3C
0	0	1.03919324641294	0.785	0.333	0	PRDX2
0	0	1.02455290696074	0.539	0.209	0	KCNQ1OT1
0	0	1.02061574111981	0.571	0.261	0	ADGRG1
0	0	1.01510302693303	0.549	0.183	0	TUBB2A
0	0	1.01187038714998	0.755	0.449	0	GNAS
0	0	0.997407792173729	0.674	0.424	0	ANXA5
0	0	0.990327201653368	0.518	0.173	0	CHPT1
0	0	0.975520972154696	0.83	0.456	0	NDUFA4
0	0	0.972629102306988	0.548	0.251	0	ZMAT3
0	0	0.968600320907106	0.677	0.33	0	POLR2J
0	0	0.960901764688673	0.763	0.41	0	LDHB
0	0	0.956795003884012	0.561	0.248	0	PTPRA
0	0	0.93875606624552	0.512	0.214	0	MKLN1
0	0	0.9349859635771	0.624	0.267	0	ELAVL4
0	0	0.927507878493772	0.654	0.209	0	REV3L
0	0	0.926081353981918	0.568	0.25	0	RASSF2
0	0	0.919132804209335	0.751	0.323	0	TCF4
0	0	0.910603880428674	0.723	0.446	0	CD63
0	0	0.898792370255226	0.785	0.454	0	COX6A1
0	0	0.888539399610399	0.592	0.367	0	HTRA1
0	0	0.879974272921372	0.576	0.247	0	C1orf122
0	0	0.878633745994776	0.643	0.146	0	TMOD1
0	0	0.873577313073406	0.777	0.443	0	COX6C
0	0	0.872999090832167	0.757	0.458	0	PRDX1
0	0	0.865968855221851	0.777	0.335	0	PTMS
0	0	0.865021204605757	0.722	0.399	0	MT-CYB
0	0	0.854442138146263	0.812	0.414	0	YWHAE
0	0	0.854189834086907	0.528	0.175	0	MAPK10
0	0	0.852325964102487	0.571	0.187	0	ATP6V0E2
0	0	0.85123433609724	0.672	0.292	0	POLR2I
0	0	0.84629369371477	0.718	0.301	0	RDX
0	0	0.844611560237676	0.571	0.171	0	SDC3
0	0	0.839769157042517	0.758	0.45	0	SUB1
0	0	0.839140918269709	0.592	0.214	0	TCF12
0	0	0.834731532310793	0.528	0.184	0	ACY3
0	0	0.832827288458794	0.704	0.385	0	MT-ATP6
0	0	0.826583588222467	0.545	0.24	0	DYNC1LI2
0	0	0.821760829375442	0.758	0.452	0	GSTP1
0	0	0.817574826121002	0.69	0.321	0	AP1S2
0	0	0.814494592646026	0.517	0.142	0	AASS
0	0	0.814053046365261	0.721	0.38	0	QKI
0	0	0.805993954911707	0.747	0.446	0	NDUFB2
0	0	0.802588650185383	0.735	0.25	0	CDK6
0	0	0.801181800985276	0.532	0.161	0	AL683813.1
0	0	0.794833015291604	0.639	0.235	0	SOX4
0	0	0.794460712754264	0.552	0.221	0	CCDC144A
0	0	0.793463367242377	0.542	0.156	0	SLC20A2
0	0	0.793123671113654	0.604	0.25	0	CCT2
0	0	0.792906749250557	0.662	0.228	0	RCN2
0	0	0.790521856726288	0.765	0.438	0	PEBP1
0	0	0.787577014186757	0.706	0.442	0	CALM1
0	0	0.778913708021403	0.519	0.181	0	PCMTD2
0	0	0.775773121603287	0.508	0.151	0	ALDH7A1
0	0	0.774249477928914	0.566	0.127	0	SACS
0	0	0.773697043539881	0.545	0.263	0	BAZ2B
0	0	0.768903418220151	0.542	0.182	0	FMC1
0	0	0.76438630624498	0.717	0.435	0	RPS27L
0	0	0.757094478967367	0.572	0.288	0	NDUFA5
0	0	0.756320155504917	0.604	0.225	0	CBX5
0	0	0.753278674895691	0.58	0.206	0	GCSH
0	0	0.751450141329711	0.71	0.363	0	PHPT1
0	0	0.750418741194079	0.547	0.218	0	ZBTB20
0	0	0.745491527987307	0.564	0.329	0	PIK3R1
0	0	0.73741058758592	0.71	0.416	0	MT-ND4
0	0	0.732583138225349	0.525	0.218	0	FAM32A
0	0	0.732323018558482	0.518	0.182	0	TMEM161B-AS1
0	0	0.729652545111969	0.508	0.258	0	GOLIM4
0	0	0.714433345013847	0.612	0.278	0	DST
0	0	0.713111336980184	0.772	0.511	0	H3F3B
0	0	0.707413075654737	0.552	0.2	0	PAXBP1
0	0	0.705467279682391	0.726	0.408	0	S100A6
0	0	0.701379088884758	0.556	0.263	0	COPS6
0	0	0.694279997953389	0.543	0.385	0	SLC1A3
0	0	0.69409688098317	0.583	0.321	0	NORAD
0	0	0.69080029087286	0.634	0.349	0	PA2G4
0	0	0.684179261255735	0.506	0.203	0	ACTN4
0	0	0.683256671094504	0.736	0.465	0	CHCHD2
0	0	0.681803234132145	0.749	0.497	0	H3F3A
0	0	0.67623906098413	0.506	0.336	0	EMP3
0	0	0.672759495502717	0.694	0.419	0	MT-CO3
0	0	0.669687444512591	0.782	0.254	0	BEX3
0	0	0.668109575906371	0.63	0.383	0	BST2
0	0	0.667092656142928	0.743	0.464	0	ACTG1
0	0	0.664649767065771	0.517	0.324	0	LRP1
0	0	0.66375948826259	0.515	0.168	0	HACD3
0	0	0.663076056376012	0.732	0.42	0	RTN4
0	0	0.662948428196155	0.74	0.457	0	ATP5MF
0	0	0.659481678831803	0.742	0.393	0	PPDPF
0	0	0.656050344676191	0.55	0.154	0	JAM2
0	0	0.655349818061643	0.524	0.191	0	ABI2
0	0	0.650173870288084	0.758	0.478	0	HNRNPA2B1
0	0	0.642012139578171	0.632	0.245	0	NME1
0	0	0.638968807642023	0.528	0.191	0	CDK4
0	0	0.636579539347044	0.713	0.426	0	MT-CO2
0	0	0.635786942925149	0.541	0.22	0	CD151
0	0	0.627810695722196	0.545	0.156	0	GAS7
0	0	0.623988592574529	0.63	0.292	0	GABPB1-AS1
0	0	0.611642047507289	0.534	0.176	0	CYP51A1
0	0	0.611221994257967	0.532	0.136	0	MYEF2
0	0	0.60979994431001	0.701	0.429	0	NDUFS5
0	0	0.609524453419195	0.681	0.398	0	HSP90B1
0	0	0.605570150104783	0.501	0.245	0	ARL4A
0	0	0.605407744787568	0.684	0.37	0	LUC7L3
0	0	0.605224984311715	0.746	0.465	0	HINT1
0	0	0.60274713955652	0.652	0.302	0	TBCB
0	0	0.589724043114786	0.71	0.428	0	SOD1
0	0	0.58783172960855	0.711	0.437	0	DYNLL1
0	0	0.586618648559656	0.722	0.434	0	UQCRQ
0	0	0.583988176786008	0.669	0.424	0	CD99
0	0	0.583552535837376	0.59	0.206	0	C8orf33
0	0	0.576219475266664	0.527	0.278	0	MIDN
0	0	0.574426697276889	0.697	0.432	0	PPIB
0	0	0.574152168241574	0.674	0.277	0	POLR2J3
0	0	0.570370344221413	0.539	0.228	0	XAF1
0	0	0.568583445967272	0.529	0.234	0	MAGED2
0	0	0.564897255235822	0.563	0.227	0	TMEM106B
0	0	0.56080834023423	0.513	0.204	0	ZKSCAN1
0	0	0.553726857265946	0.591	0.221	0	APP
0	0	0.550041633176789	0.652	0.302	0	TAF7
0	0	0.547967613268687	0.508	0.146	0	ABAT
0	0	0.543080449041404	0.51	0.272	0	SNHG7
0	0	0.538609308026991	0.58	0.19	0	NMB
0	0	0.535253641221404	0.568	0.214	0	MYL6B
0	0	0.534253841154653	0.699	0.399	0	SELENOW
0	0	0.529181931648588	0.506	0.266	0	IFI6
0	0	0.522270116409498	0.564	0.254	0	SEC11C
0	0	0.518610401769798	0.506	0.247	0	C7orf50
0	0	0.517681117034586	0.616	0.411	0	CALR
0	0	0.516596192144437	0.661	0.468	0	MT-ND5
0	0	0.512451548992699	0.608	0.212	0	RTL8C
0	0	0.511866922689245	0.673	0.421	0	POLR2L
0	0	0.504609148198103	0.688	0.329	0	TTC3
0	0	0.504426900540089	0.654	0.452	0	MT-ND2
0	0	0.5035351155075	0.635	0.265	0	PHF14
0	0	0.502393366809808	0.641	0.384	0	C12orf57
0	0	0.49294231023853	0.537	0.299	0	NASP
0	0	0.492209785355688	0.605	0.358	0	CHD9
0	0	0.487101050183754	0.672	0.455	0	ELOB
0	0	0.482857691335558	0.681	0.457	0	HSPE1
0	0	0.480472777329514	0.704	0.422	0	ARL6IP1
0	0	0.479551291511447	0.792	0.458	0	GAPDH
0	0	0.469819244097841	0.58	0.323	0	RAB31
0	0	0.469141560387338	0.545	0.221	0	GDI1
0	0	0.466794563361709	0.61	0.405	0	CYCS
0	0	0.461155707077073	0.614	0.324	0	RTN3
0	0	0.460446252277714	0.706	0.099	0	TRPM3
0	0	0.455367275971376	0.518	0.227	0	ZNF347
0	0	0.452020177722119	0.654	0.372	0	ANAPC11
0	0	0.449728857932114	0.613	0.436	0	VIM
0	0	0.448670113806491	0.747	0.374	0	MT2A
0	0	0.446660346592808	0.501	0.214	0	QPRT
0	0	0.445961398307246	0.678	0.152	0	DSEL
0	0	0.445218617739643	0.577	0.27	0	RHOC
0	0	0.443299183441463	0.523	0.265	0	SPATS2L
0	0	0.442526311321755	0.664	0.411	0	RAN
0	0	0.437845013293207	0.609	0.224	0	PGRMC1
0	0	0.424604035060276	0.596	0.31	0	TCEAL4
0	0	0.415154638644722	0.707	0.349	0	DSTN
0	0	0.410730802136664	0.536	0.224	0	CALU
0	0	0.405497648179932	0.598	0.283	0	POLR2F
0	0	0.403763484127361	0.705	0.476	0	CALM2
0	0	0.389136333581291	0.536	0.172	0	PLCE1
0	0	0.379678711785509	0.644	0.407	0	FUS
0	0	0.368330195707263	0.697	0.442	0	SNRPD2
0	0	0.367562109561915	0.695	0.501	0	UBB
0	0	0.358657695082075	0.573	0.222	0	KLF9
0	0	0.343082198154688	0.633	0.385	0	CANX
0	0	0.340804373144569	0.54	0.25	0	CPNE3
0	0	0.339965590744892	0.508	0.306	0	SELENOS
0	0	0.332894836504847	0.539	0.192	0	CBR1
0	0	0.327809507545898	0.599	0.214	0	NLRP1
0	0	0.30162694955815	0.673	0.464	0	TUBA1B
0	0	0.293236339285459	0.669	0.399	0	NUCKS1
0	0	0.288007062096954	0.56	0.251	0	AC009506.1
0	0	0.271772843555816	0.586	0.213	0	VGLL4
0	0	0.270998190793723	0.504	0.145	0	EFHC1
0	2.82894381895189e-307	0.295338866501977	0.561	0.332	8.48683145685568e-304	DYNC1I2
0	1.64665595174971e-306	0.386296038124117	0.527	0.332	4.93996785524913e-303	DDX18
0	2.59697117810624e-303	0.342133487448301	0.557	0.36	7.79091353431872e-300	DPYSL2
0	1.18408731596799e-299	0.313649073040124	0.582	0.439	3.55226194790397e-296	MT-CO1
0	1.01180163308676e-275	0.269536351838469	0.587	0.327	3.03540489926028e-272	PDIA6
0	4.47408553827108e-268	0.460048133969137	0.595	0.376	1.34222566148132e-264	PPP1CB
0	1.23458881949188e-256	0.314360907450982	0.581	0.341	3.70376645847564e-253	EIF5B
0	4.30878646153429e-256	0.263386684381063	0.5	0.278	1.29263593846029e-252	CFDP1
0	5.65416081383883e-256	0.487791085515179	0.501	0.343	1.69624824415165e-252	AKAP9
0	5.31710292520899e-255	0.443246793781021	0.511	0.252	1.5951308775627e-251	PRDX4
0	2.50979650197314e-228	0.364032628566836	0.518	0.344	7.52938950591942e-225	PRDX6
0	5.25623474244037e-228	0.364139947678725	0.588	0.407	1.57687042273211e-224	SPCS1
0	5.18898853065363e-202	0.330778278163076	0.575	0.456	1.55669655919609e-198	MT-ND1
0	9.74618420596436e-196	0.299541454227439	0.509	0.275	2.92385526178931e-192	GTF2H5
0	3.80156047195003e-195	0.26105308291278	0.605	0.485	1.14046814158501e-191	MALAT1
0	7.18651897815735e-192	0.403198929154609	0.53	0.257	2.1559556934472e-188	JPX
0	5.08117667671443e-175	0.2727022958505	0.559	0.277	1.52435300301433e-171	NHP2
0	1.53064779788237e-124	0.279177424224539	0.521	0.281	4.5919433936471e-121	FTX
0	1.8014284990709e-103	0.270329873484874	0.517	0.363	5.4042854972127e-100	EIF2S2
1	0	2.10223584817444	0.8	0.325	0	HLA-DQB1
1	0	2.09348613951741	0.773	0.227	0	MS4A4A
1	0	2.00580979820747	0.532	0.179	0	FOLR2
1	0	1.95531159433944	0.872	0.315	0	MS4A7
1	0	1.84281372358628	0.744	0.241	0	MSR1
1	0	1.83137779530382	0.707	0.178	0	LYZ
1	0	1.83024673399212	0.636	0.194	0	SERPINA1
1	0	1.82080820464454	0.746	0.279	0	FCGR1A
1	0	1.72686649871774	0.719	0.248	0	SLCO2B1
1	0	1.70985883302566	0.756	0.271	0	IL18
1	0	1.69548093501465	0.928	0.373	0	HLA-DRB1
1	0	1.68139235523646	0.874	0.292	0	MS4A6A
1	0	1.67445803834564	0.72	0.277	0	FCGBP
1	0	1.63055109834071	0.903	0.385	0	HLA-DPB1
1	0	1.62291257749846	0.862	0.303	0	CTSS
1	0	1.60827232675678	0.914	0.379	0	HLA-DPA1
1	0	1.56897643781567	0.844	0.293	0	CD14
1	0	1.56362043871331	0.847	0.302	0	HLA-DMA
1	0	1.52780984003443	0.95	0.391	0	HLA-DRA
1	0	1.52135059248193	0.863	0.28	0	VSIG4
1	0	1.52097479372549	0.559	0.232	0	SLC2A5
1	0	1.51881080128167	0.65	0.193	0	STAB1
1	0	1.47028393120486	0.983	0.378	0	C1QB
1	0	1.46837604403544	0.742	0.228	0	RNASE6
1	0	1.46637196012289	0.708	0.277	0	HLA-DQA1
1	0	1.44959185707098	0.787	0.291	0	IFI30
1	0	1.43892194631096	0.931	0.374	0	APOC1
1	0	1.43718836987769	0.964	0.362	0	C1QC
1	0	1.43252517959343	0.768	0.295	0	PLTP
1	0	1.4309529543675	0.594	0.178	0	TNFSF13B
1	0	1.42946100997922	0.972	0.374	0	C1QA
1	0	1.41713281088739	0.929	0.36	0	FCER1G
1	0	1.41598720360049	0.929	0.348	0	AIF1
1	0	1.41338652234372	0.591	0.175	0	CALHM6
1	0	1.40536540846416	0.715	0.253	0	LY96
1	0	1.38894382712741	0.812	0.311	0	MAFB
1	0	1.38250562797576	0.572	0.282	0	SELENOP
1	0	1.37240540356923	0.642	0.33	0	APOC2
1	0	1.34736005252042	0.66	0.237	0	MNDA
1	0	1.34597580153543	0.674	0.192	0	DAB2
1	0	1.3440643707621	0.667	0.219	0	SPI1
1	0	1.34404015725199	0.959	0.401	0	NPC2
1	0	1.33446107447534	0.945	0.41	0	APOE
1	0	1.32122503738328	0.964	0.402	0	CD74
1	0	1.29403271082262	0.607	0.254	0	HMOX1
1	0	1.281532660697	0.645	0.185	0	ARHGAP18
1	0	1.27457991331105	0.824	0.318	0	TREM2
1	0	1.26463990915443	0.782	0.267	0	FCGR2A
1	0	1.26412190964373	0.655	0.242	0	ADAP2
1	0	1.24796467409352	0.593	0.205	0	ADORA3
1	0	1.24543296900758	0.801	0.302	0	VAMP8
1	0	1.24475213911268	0.98	0.392	0	TYROBP
1	0	1.22858459961173	0.608	0.18	0	EPB41L3
1	0	1.22453449080928	0.72	0.283	0	PYCARD
1	0	1.22436128854078	0.529	0.206	0	LGMN
1	0	1.19058754349063	0.628	0.216	0	TBXAS1
1	0	1.17398761173794	0.842	0.349	0	FCGRT
1	0	1.1732009200192	0.565	0.225	0	AC090204.1
1	0	1.16952035406286	0.901	0.41	0	CYBA
1	0	1.15483573776207	0.648	0.24	0	IGSF6
1	0	1.15312163990864	0.805	0.264	0	FCGR3A
1	0	1.13894825212094	0.504	0.231	0	GLDN
1	0	1.13459394087672	0.8	0.294	0	CD68
1	0	1.12978105852867	0.696	0.295	0	CAPG
1	0	1.12596029734955	0.776	0.432	0	CTSD
1	0	1.12136872471602	0.613	0.246	0	SLA
1	0	1.11712694383772	0.678	0.317	0	IER3
1	0	1.11633855865274	0.66	0.277	0	EVI2B
1	0	1.111922330821	0.543	0.229	0	GPNMB
1	0	1.10821460958315	0.804	0.36	0	GRN
1	0	1.09129912199741	0.588	0.272	0	CTSL
1	0	1.09033229602311	0.806	0.305	0	GPR34
1	0	1.0895764978102	0.694	0.257	0	CTSZ
1	0	1.07718140606163	0.909	0.393	0	LAPTM5
1	0	1.07261392298864	0.758	0.315	0	LST1
1	0	1.06878981521352	0.614	0.21	0	C3AR1
1	0	1.05988330557261	0.566	0.211	0	HNMT
1	0	1.04640905869263	0.612	0.191	0	CACNA2D4
1	0	1.04513725109378	0.674	0.19	0	FGL2
1	0	1.04078171438286	0.572	0.221	0	CD86
1	0	1.03667536066039	0.536	0.196	0	NPL
1	0	1.01362231295512	0.6	0.222	0	LIPA
1	0	1.00999109267028	0.651	0.279	0	RGS2
1	0	1.00686543335408	0.701	0.254	0	CD302
1	0	0.997602117255424	0.859	0.452	0	PSAP
1	0	0.997508443863475	0.703	0.308	0	CD53
1	0	0.996186642294445	0.94	0.424	0	FTL
1	0	0.995899222052779	0.67	0.272	0	HAMP
1	0	0.995124770812418	0.66	0.258	0	LILRB4
1	0	0.987642499303452	0.544	0.15	0	CD93
1	0	0.986647365316934	0.664	0.234	0	CREG1
1	0	0.979567343452477	0.79	0.286	0	KCTD12
1	0	0.968292930896617	0.73	0.224	0	CYBB
1	0	0.967922300048215	0.853	0.42	0	CTSB
1	0	0.956706176721009	0.502	0.189	0	GAS6
1	0	0.946997893408871	0.692	0.244	0	LY86
1	0	0.935567256097465	0.695	0.233	0	C1orf162
1	0	0.933119894774709	0.541	0.232	0	UCP2
1	0	0.932515779647791	0.793	0.42	0	ASAH1
1	0	0.920674601913916	0.78	0.347	0	ALOX5AP
1	0	0.920061851077719	0.562	0.243	0	LPCAT2
1	0	0.910690234141403	0.647	0.233	0	FPR1
1	0	0.90928672530111	0.814	0.381	0	ARPC1B
1	0	0.909213389062121	0.67	0.25	0	CLEC7A
1	0	0.907033666868201	0.508	0.189	0	CD300A
1	0	0.898936775824958	0.697	0.373	0	YWHAH
1	0	0.890338662516616	0.521	0.221	0	MGST2
1	0	0.889655281174143	0.843	0.385	0	RGS10
1	0	0.887981903475101	0.775	0.271	0	CSF1R
1	0	0.887711868210883	0.668	0.254	0	CPVL
1	0	0.885627666222247	0.648	0.267	0	CPM
1	0	0.875552545839519	0.743	0.282	0	HCLS1
1	0	0.865997845123357	0.565	0.204	0	CD4
1	0	0.861488321736415	0.754	0.247	0	HLA-DMB
1	0	0.848853658147024	0.644	0.259	0	VSIR
1	0	0.844365305913367	0.607	0.227	0	GIMAP4
1	0	0.84003375077652	0.594	0.211	0	LGALS9
1	0	0.832270234356304	0.583	0.223	0	SLC16A3
1	0	0.819130657286359	0.918	0.427	0	SAT1
1	0	0.815440133836645	0.559	0.184	0	THEMIS2
1	0	0.813930123071394	0.634	0.237	0	SERPINB1
1	0	0.809494624906917	0.607	0.238	0	GPR183
1	0	0.799500001277266	0.561	0.176	0	C5AR1
1	0	0.79635906480155	0.624	0.268	0	RB1
1	0	0.793104285812231	0.728	0.332	0	CD37
1	0	0.788266187207042	0.909	0.488	0	TPT1
1	0	0.787513991755126	0.873	0.422	0	SRGN
1	0	0.787426234928466	0.67	0.264	0	CXCL16
1	0	0.785871323624723	0.606	0.239	0	BMP2K
1	0	0.784671593789303	0.608	0.244	0	ARRB2
1	0	0.784517188163926	0.743	0.323	0	ITGB2
1	0	0.776850553089566	0.555	0.242	0	GPSM3
1	0	0.76682152805779	0.639	0.247	0	EVI2A
1	0	0.765093928413367	0.549	0.279	0	TMIGD3
1	0	0.761644563852472	0.706	0.376	0	SGK1
1	0	0.754695430100979	0.653	0.217	0	LAIR1
1	0	0.747382196819431	0.646	0.236	0	MFSD1
1	0	0.743661810550661	0.722	0.347	0	C3
1	0	0.742099162246793	0.627	0.236	0	CTSH
1	0	0.740093890336563	0.698	0.424	0	GLUL
1	0	0.73636985095295	0.533	0.264	0	SAP30
1	0	0.734426135929425	0.784	0.32	0	FYB1
1	0	0.734224860083017	0.564	0.222	0	LAT2
1	0	0.733788158307132	0.558	0.194	0	SYNGR2
1	0	0.728811384266396	0.73	0.35	0	ARHGDIB
1	0	0.712456766972241	0.759	0.387	0	ZFP36L1
1	0	0.710927744227416	0.548	0.187	0	FCHO2
1	0	0.710906059507878	0.72	0.425	0	TSPO
1	0	0.693980814621499	0.544	0.177	0	IGF1
1	0	0.693839209667371	0.588	0.3	0	ATP1B3
1	0	0.69291768948988	0.563	0.207	0	LHFPL2
1	0	0.690068903375325	0.598	0.215	0	LPAR6
1	0	0.68324776575742	0.528	0.257	0	PDK4
1	0	0.681576039408912	0.552	0.247	0	DNASE2
1	0	0.67798984929101	0.824	0.446	0	S100A11
1	0	0.677778464050626	0.888	0.51	0	RPS24
1	0	0.676120203563135	0.634	0.264	0	MGAT4A
1	0	0.674953525056334	0.72	0.267	0	CD84
1	0	0.674237229215624	0.677	0.296	0	CTSC
1	0	0.661708627277493	0.662	0.26	0	TYMP
1	0	0.655042441232237	0.58	0.24	0	LTC4S
1	0	0.654212875549715	0.555	0.247	0	TGFBR1
1	0	0.647077570839151	0.567	0.215	0	AP1B1
1	0	0.640465511473082	0.752	0.293	0	SLC11A1
1	0	0.639648964658271	0.541	0.206	0	MAN2B1
1	0	0.635747629832913	0.598	0.214	0	LINC01094
1	0	0.629381226486161	0.508	0.29	0	CCL4L2
1	0	0.62885306868579	0.522	0.169	0	CARD9
1	0	0.624723118046839	0.783	0.361	0	MEF2C
1	0	0.616395996540985	0.547	0.223	0	SCPEP1
1	0	0.61604786405252	0.805	0.414	0	RGS1
1	0	0.614860049835816	0.595	0.273	0	NINJ1
1	0	0.613028430847746	0.559	0.244	0	SCIN
1	0	0.610550991798219	0.578	0.216	0	RNF149
1	0	0.610442008503499	0.525	0.214	0	OTULINL
1	0	0.608685106093008	0.698	0.376	0	FKBP5
1	0	0.608168099146897	0.584	0.213	0	P2RY13
1	0	0.605790843994264	0.805	0.509	0	RPL23
1	0	0.601228110479906	0.64	0.293	0	MAF
1	0	0.599147743438922	0.613	0.22	0	CFD
1	0	0.597723087075946	0.674	0.404	0	HERPUD1
1	0	0.595587920964553	0.812	0.435	0	RNASET2
1	0	0.583620215295817	0.779	0.292	0	PLXDC2
1	0	0.582827652734866	0.722	0.405	0	COTL1
1	0	0.57814122058276	0.578	0.276	0	APBB1IP
1	0	0.572206527483324	0.569	0.242	0	GLIPR1
1	0	0.569691222724554	0.614	0.28	0	CYFIP1
1	0	0.557941841800156	0.656	0.316	0	GMFG
1	0	0.53712692350133	0.584	0.268	0	OGFRL1
1	0	0.535393997388125	0.669	0.316	0	IFNGR1
1	0	0.533307953367494	0.799	0.454	0	DUSP1
1	0	0.528413066087616	0.745	0.508	0	ITM2B
1	0	0.525561788749422	0.713	0.365	0	EPB41L2
1	0	0.524729352643368	0.538	0.245	0	MGAT1
1	0	0.524431245675392	0.682	0.412	0	SDCBP
1	0	0.518516217349247	0.569	0.292	0	FXYD5
1	0	0.510487831356737	0.707	0.361	0	CCL3
1	0	0.50785813124174	0.828	0.52	0	RPL12
1	0	0.503189699539677	0.818	0.527	0	RPL26
1	0	0.490888353196095	0.85	0.53	0	RPL10
1	0	0.487815846985588	0.69	0.432	0	CD81
1	0	0.486043226171415	0.56	0.245	0	SAMHD1
1	0	0.485832508016754	0.593	0.246	0	IL13RA1
1	0	0.483633843954951	0.514	0.236	0	CDKN1C
1	0	0.482905026514692	0.566	0.363	0	DDIT4
1	0	0.476590053701638	0.764	0.428	0	HLA-E
1	0	0.475286015342145	0.823	0.535	0	RPS23
1	0	0.468819587821213	0.605	0.256	0	HAVCR2
1	0	0.468288573615488	0.519	0.174	0	OLFML2B
1	0	0.465646725071422	0.852	0.506	0	RPS12
1	0	0.464341735659328	0.512	0.283	0	S100A4
1	0	0.457992812737632	0.62	0.331	0	HCST
1	0	0.454544115192409	0.595	0.307	0	LITAF
1	0	0.448542633018858	0.671	0.448	0	CLIC1
1	0	0.446292996839485	0.856	0.497	0	RPLP1
1	0	0.439302401234926	0.821	0.532	0	RPS6
1	0	0.432186854070424	0.54	0.277	0	CCL3L1
1	0	0.430787840011442	0.846	0.51	0	B2M
1	0	0.418801295037696	0.533	0.228	0	FCGR1B
1	0	0.412919975693767	0.608	0.313	0	HIF1A
1	0	0.412824840327001	0.63	0.271	0	MARCH1
1	0	0.406596705354934	0.784	0.552	0	RPS2
1	0	0.406196679870891	0.746	0.448	0	NEAT1
1	0	0.40608337416608	0.758	0.489	0	PABPC1
1	0	0.405325198484879	0.638	0.385	0	CEBPB
1	0	0.403201223764095	0.559	0.21	0	ABI3
1	0	0.403168754291047	0.776	0.528	0	HLA-B
1	0	0.401488596271837	0.797	0.446	0	FTH1
1	0	0.390903796824298	0.512	0.185	0	TM6SF1
1	0	0.388090843775788	0.559	0.316	0	GNB4
1	0	0.381656445030915	0.613	0.344	0	LIMS1
1	0	0.380676209289164	0.704	0.36	0	TMEM176B
1	0	0.378133587991693	0.577	0.363	0	CCL4
1	0	0.373638391147412	0.515	0.242	0	IFITM2
1	0	0.372312609546852	0.683	0.366	0	A2M
1	0	0.3689708691516	0.774	0.53	0	RPS14
1	0	0.3649656657216	0.503	0.253	0	ST6GAL1
1	0	0.364342331933235	0.63	0.373	0	ACTR2
1	0	0.361523362062909	0.525	0.27	0	BASP1
1	0	0.358939521439762	0.758	0.492	0	FOS
1	0	0.356549171918355	0.603	0.311	0	SMAP2
1	0	0.349082124362354	0.781	0.556	0	EEF1A1
1	0	0.342158035487222	0.783	0.52	0	RPS3
1	0	0.340823331903831	0.543	0.219	0	PARVG
1	0	0.338002154526803	0.784	0.518	0	RPL13
1	0	0.334963953322746	0.626	0.317	0	MEF2A
1	0	0.33385682657088	0.633	0.4	0	TPM3
1	0	0.326175193190399	0.532	0.244	0	MYO1F
1	0	0.315741694696984	0.619	0.341	0	ZEB2
1	0	0.303181370254605	0.56	0.205	0	LYN
1	0	0.301638283325384	0.784	0.526	0	RPL28
1	0	0.300783541567376	0.608	0.23	0	DSE
1	0	0.297951866095246	0.549	0.26	0	PLEK
1	0	0.293018055450959	0.811	0.54	0	RPL21
1	0	0.2927548658051	0.658	0.428	0	CEBPD
1	0	0.290652481065668	0.731	0.516	0	RPS4X
1	0	0.282122568076463	0.545	0.212	0	TGFBR2
1	0	0.275728143579909	0.51	0.221	0	WAS
1	0	0.27524285316919	0.521	0.202	0	TNFRSF1B
1	0	0.274035229128545	0.784	0.52	0	RPL39
1	0	0.27223430379226	0.635	0.41	0	ZFP36
1	0	0.271925756869086	0.508	0.191	0	ACSL1
1	0	0.266371790650526	0.756	0.525	0	RPL3
1	0	0.266326171322372	0.582	0.311	0	MBNL1
1	0	0.265815865654815	0.783	0.53	0	RPL34
1	0	0.264543014179723	0.634	0.217	0	SIGLEC10
1	0	0.261789869336897	0.573	0.25	0	GPR65
1	0	0.254133400746352	0.592	0.192	0	RNASE2
1	1.09308449752652e-298	0.335592208892959	0.553	0.332	3.27925349257956e-295	RAB31
1	5.1508721904736e-277	0.534331147672739	0.629	0.447	1.54526165714208e-273	SPP1
1	3.83993500176571e-276	0.250245002593497	0.565	0.28	1.15198050052971e-272	SAMSN1
1	1.19199551478918e-264	0.292652935636518	0.534	0.224	3.57598654436753e-261	NCKAP1L
1	1.52741600798374e-256	0.49792933173171	0.519	0.232	4.58224802395122e-253	SERPINF1
1	8.49172380894124e-256	0.337815028574193	0.565	0.307	2.54751714268237e-252	GLRX
1	2.0268058913466e-255	0.621858800008973	0.563	0.229	6.0804176740398e-252	CSF2RA
1	6.41866124928974e-249	0.396054434832424	0.515	0.315	1.92559837478692e-245	BIN1
1	2.98157162616574e-125	0.513471824947561	0.558	0.368	8.94471487849723e-122	SKAP2
2	0	3.76035553495015	0.56	0.258	0	CXADR
2	0	3.58189364739303	0.53	0.178	0	CYB5D1
2	0	3.30990481163643	0.569	0.159	0	IL1A
2	0	3.25324203413805	0.607	0.245	0	SCIN
2	0	3.24933402399579	0.633	0.2	0	TLR6
2	0	3.21852020313989	0.628	0.239	0	ARID3A
2	0	3.20581881795718	0.598	0.192	0	TMEM106A
2	0	3.18986939495152	0.559	0.208	0	NFKBID
2	0	3.06434573505527	0.55	0.189	0	CSF2RB
2	0	3.0377948321894	0.678	0.19	0	RNASE2
2	0	3.00619002944959	0.518	0.277	0	AL512625.3
2	0	3.00214464183171	0.567	0.218	0	NR4A3
2	0	2.85562707694587	0.547	0.186	0	RASGRP4
2	0	2.81854310116822	0.528	0.275	0	LY86
2	0	2.71775017349752	0.501	0.181	0	CCR1
2	0	2.67710809887391	0.62	0.224	0	FCGR1B
2	0	2.6498013732388	0.608	0.216	0	CYTH4
2	0	2.53665051988248	0.505	0.216	0	BIN2
2	0	2.51595975056474	0.614	0.204	0	PTER
2	0	2.46923795581391	0.538	0.22	0	ABI3
2	0	2.44198849330673	0.535	0.314	0	TMEM176A
2	0	2.44065289068439	0.548	0.212	0	C5AR2
2	0	2.44062450783968	0.638	0.171	0	CMKLR1
2	0	2.40778091683217	0.502	0.214	0	NAV3
2	0	2.38794452259005	0.559	0.179	0	PIK3CG
2	0	2.3649023336976	0.519	0.221	0	ENTPD1
2	0	2.35889935141205	0.592	0.297	0	ARHGAP20
2	0	2.3476734052257	0.596	0.174	0	DLEU7
2	0	2.32160478769677	0.603	0.235	0	GALNT6
2	0	2.29139219777048	0.606	0.242	0	SLC15A2
2	0	2.14359992420311	0.51	0.237	0	CD86
2	0	2.1143914117234	0.525	0.223	0	ADORA3
2	0	2.11051777661003	0.532	0.228	0	P2RY13
2	0	2.10940856692455	0.649	0.229	0	MLKL
2	0	2.10390514398732	0.596	0.223	0	LINC01094
2	0	2.07275998042621	0.627	0.26	0	LINC01684
2	0	2.05949370347748	0.54	0.182	0	TLR1
2	0	2.02951200940844	0.534	0.169	0	SIGLEC9
2	0	2.01523735111278	0.591	0.204	0	CACNA2D4
2	0	1.98354124525453	0.517	0.289	0	HLA-DMB
2	0	1.97905289815859	0.5	0.301	0	OLR1
2	0	1.96622595300798	0.59	0.225	0	CX3CR1
2	0	1.92057253222209	0.546	0.281	0	LINC01473
2	0	1.85809689403977	0.548	0.191	0	TNFAIP8L3
2	0	1.85000502660842	0.536	0.264	0	IGSF6
2	0	1.8494161962869	0.518	0.188	0	KCNC3
2	0	1.80161477038518	0.6	0.254	0	GPR65
2	0	1.78205725992941	0.719	0.275	0	HAMP
2	0	1.77914453585274	0.693	0.194	0	TNFAIP8L2
2	0	1.764993566158	0.584	0.243	0	PIK3CD
2	0	1.76300292636301	0.535	0.178	0	LILRB1
2	0	1.75941216436816	0.538	0.247	0	MAP4K2
2	0	1.73526382077217	0.714	0.239	0	MNDA
2	0	1.72457037641352	0.57	0.199	0	IL12RB1
2	0	1.68853869674718	0.562	0.266	0	MS4A4A
2	0	1.68643029020364	0.512	0.237	0	SP140
2	0	1.67956089160198	0.714	0.327	0	PAXBP1-AS1
2	0	1.63380681672991	0.505	0.203	0	IRF8
2	0	1.61464994424107	0.546	0.158	0	CLEC5A
2	0	1.61458423791325	0.534	0.224	0	AC096733.2
2	0	1.5910329345348	0.631	0.213	0	LRRK1
2	0	1.57732659664046	0.671	0.179	0	SIGLEC7
2	0	1.56999801040471	0.515	0.271	0	PLEK
2	0	1.56439684780159	0.582	0.247	0	LTC4S
2	0	1.55966172496609	0.515	0.19	0	AMPD3
2	0	1.55369365730247	0.529	0.183	0	GNGT2
2	0	1.49437912043373	0.564	0.262	0	RNASE6
2	0	1.4832190145735	0.507	0.228	0	WAS
2	0	1.4796546939804	0.617	0.193	0	ADGRE2
2	0	1.478682778262	0.556	0.289	0	MARCH1
2	0	1.47201479834901	0.717	0.265	0	POU2F2
2	0	1.45471236019305	0.553	0.281	0	LILRB4
2	0	1.43516456750041	0.675	0.29	0	HLA-DQA1
2	0	1.42675437075329	0.603	0.196	0	HHEX
2	0	1.41692541555336	0.571	0.392	0	AP000787.1
2	0	1.39886111458243	0.588	0.198	0	TMEM119
2	0	1.38765198598087	0.579	0.267	0	HAVCR2
2	0	1.36312636248544	0.504	0.274	0	SYT6
2	0	1.35734878381309	0.55	0.202	0	KCNQ3
2	0	1.34238071633429	0.536	0.253	0	LPCAT2
2	0	1.34130742172527	0.545	0.231	0	INPP5D
2	0	1.33529285397146	0.578	0.237	0	SLC2A5
2	0	1.30575926880678	0.505	0.283	0	AC124283.1
2	0	1.27962296283717	0.558	0.236	0	TSC22D2
2	0	1.24424694151127	0.538	0.27	0	TESC
2	0	1.24214671310197	0.522	0.268	0	SOCS6
2	0	1.2398291848445	0.578	0.261	0	ADAP2
2	0	1.23723960831766	0.512	0.207	0	NPL
2	0	1.23561289010575	0.559	0.285	0	APBB1IP
2	0	1.20903469773596	0.502	0.175	0	CRYBB1
2	0	1.19673352681425	0.62	0.324	0	VSIG4
2	0	1.18967579354913	0.709	0.344	0	TREM2
2	0	1.18700693952598	0.512	0.249	0	SPI1
2	0	1.18422327138495	0.549	0.17	0	GIMAP8
2	0	1.18064914953484	0.628	0.313	0	CAPG
2	0	1.17468709750735	0.514	0.249	0	CCND1
2	0	1.16999869690915	0.517	0.313	0	NFYC-AS1
2	0	1.15110698323199	0.614	0.209	0	LINC01554
2	0	1.14064324751896	0.681	0.335	0	HLA-DMA
2	0	1.13941902813073	0.619	0.378	0	TMEM176B
2	0	1.13282506834263	0.506	0.249	0	SEMA7A
2	0	1.12503531189043	0.577	0.201	0	CHRNE
2	0	1.11146587947955	0.518	0.191	0	LINC01678
2	0	1.110972311816	0.597	0.192	0	ZNF467
2	0	1.10258073324511	0.567	0.306	0	IL18
2	0	1.09866503793241	0.542	0.21	0	MX2
2	0	1.08028645771068	0.66	0.334	0	GPR34
2	0	1.07420892271009	0.516	0.211	0	IL17RA
2	0	1.06039503619296	0.605	0.175	0	C2
2	0	1.05682573625849	0.691	0.328	0	MS4A6A
2	0	1.05226590818101	0.522	0.199	0	HPGDS
2	0	1.02043888863745	0.592	0.216	0	POMC
2	0	1.01822327104478	0.58	0.329	0	PLTP
2	0	1.00792411308222	0.561	0.195	0	LRMP
2	0	0.995048894816208	0.564	0.204	0	MILR1
2	0	0.986380690210847	0.529	0.201	0	CARD11
2	0	0.985061865818828	0.544	0.255	0	FPR1
2	0	0.982165776436186	0.526	0.302	0	CD84
2	0	0.978768097280273	0.532	0.216	0	DENND3
2	0	0.967079206517289	0.621	0.305	0	FCGR1A
2	0	0.964641693678724	0.632	0.211	0	ARMH1
2	0	0.950090439234351	0.633	0.243	0	LONRF3
2	0	0.947828938351968	0.507	0.334	0	SLC11A1
2	0	0.943604557766109	0.512	0.157	0	MLXIPL
2	0	0.9404064614976	0.725	0.187	0	P2RY12
2	0	0.938503569379698	0.766	0.414	0	C1QA
2	0	0.911211388836855	0.566	0.312	0	PYCARD
2	0	0.909954865355989	0.508	0.237	0	PRKAG2
2	0	0.898658235539281	0.733	0.409	0	RGS10
2	0	0.892182776302983	0.766	0.419	0	C1QB
2	0	0.891005829296523	0.54	0.286	0	TMIGD3
2	0	0.885021933304998	0.551	0.337	0	CD68
2	0	0.880457551361698	0.547	0.345	0	VAMP8
2	0	0.873567814589824	0.569	0.252	0	BMP2K
2	0	0.85705071475833	0.758	0.402	0	C1QC
2	0	0.852764423471034	0.627	0.376	0	ALOX5AP
2	0	0.852249547793374	0.562	0.253	0	TGFBR1
2	0	0.839931059007572	0.518	0.238	0	AC090204.1
2	0	0.834991251991509	0.558	0.342	0	CD14
2	0	0.824541405277671	0.749	0.396	0	FCER1G
2	0	0.809951106549817	0.573	0.391	0	EPB41L2
2	0	0.807482737445531	0.517	0.303	0	EVI2B
2	0	0.805610616426739	0.768	0.44	0	CD74
2	0	0.786443802082782	0.749	0.435	0	TYROBP
2	0	0.784279507457008	0.697	0.348	0	HLA-DQB1
2	0	0.781534896572928	0.54	0.318	0	HCLS1
2	0	0.780113699561143	0.618	0.36	0	MS4A7
2	0	0.763308955552322	0.528	0.252	0	RHBDF2
2	0	0.759967995279772	0.539	0.334	0	PLXDC2
2	0	0.74017769616566	0.648	0.437	0	LAPTM5
2	0	0.738281835801252	0.69	0.391	0	AIF1
2	0	0.736963155242961	0.75	0.429	0	HLA-DRA
2	0	0.736430058737854	0.652	0.411	0	ARPC1B
2	0	0.734083646952181	0.525	0.223	0	SLFN12
2	0	0.726263684870486	0.747	0.441	0	NPC2
2	0	0.718674839128695	0.547	0.188	0	KBTBD12
2	0	0.705610075885216	0.578	0.348	0	LST1
2	0	0.698489053911399	0.509	0.282	0	MSR1
2	0	0.69209578929326	0.541	0.435	0	COTL1
2	0	0.686252934214193	0.538	0.233	0	LAT2
2	0	0.684700160063554	0.684	0.332	0	APOC2
2	0	0.680574888017856	0.555	0.363	0	CD37
2	0	0.662027643723711	0.564	0.353	0	CTSS
2	0	0.657351125129351	0.541	0.309	0	FCGBP
2	0	0.657026832218691	0.546	0.403	0	GRN
2	0	0.656642412418456	0.51	0.259	0	CTSH
2	0	0.655536973136829	0.756	0.409	0	APOC1
2	0	0.653457277145806	0.662	0.452	0	CYBA
2	0	0.653311989092809	0.732	0.414	0	HLA-DPA1
2	0	0.65019154968252	0.623	0.388	0	FCGRT
2	0	0.644299766082852	0.563	0.33	0	IFI30
2	0	0.641154738565033	0.685	0.372	0	GPAT3
2	0	0.634789779399059	0.756	0.435	0	SPP1
2	0	0.619361740071277	0.74	0.452	0	RNASET2
2	0	0.618859125381925	0.504	0.212	0	LINC01736
2	0	0.616797209809586	0.699	0.422	0	HLA-DPB1
2	0	0.613537323145107	0.59	0.351	0	MAFB
2	0	0.610016044566631	0.522	0.235	0	GLDN
2	0	0.601740266145313	0.655	0.455	0	CTSB
2	0	0.579472709632414	0.668	0.241	0	ZMYND15
2	0	0.575137881202579	0.503	0.406	0	MEF2C
2	0	0.563885793502788	0.556	0.277	0	CPVL
2	0	0.56362035779497	0.789	0.454	0	FTL
2	0	0.562580558973555	0.719	0.411	0	HLA-DRB1
2	0	0.557590228642038	0.582	0.455	0	ASAH1
2	0	0.557318725056013	0.732	0.538	0	RPS24
2	0	0.548855230484447	0.676	0.439	0	RGS1
2	0	0.510114811589784	0.767	0.445	0	APOE
2	0	0.494377473626935	0.687	0.472	0	S100A11
2	0	0.469402813047996	0.539	0.202	0	GAB3
2	0	0.46545271704717	0.616	0.381	0	CCL3
2	0	0.460631461341166	0.683	0.468	0	SAT1
2	0	0.427831958313931	0.508	0.227	0	IL16
2	0	0.389032452716085	0.583	0.367	0	CCL4
2	0	0.38268448355386	0.527	0.302	0	SELENBP1
2	0	0.368396578724576	0.55	0.208	0	CIITA
2	0	0.347940044221291	0.7	0.466	0	FTH1
2	0	0.301280648046176	0.637	0.366	0	C3
2	0	0.297402127164069	0.507	0.242	0	CFD
2	0	0.290767108348231	0.501	0.22	0	TRAF3IP3
2	0	0.258300261543448	0.542	0.238	0	SHISAL2A
2	4.61652752290121e-305	0.389549589202324	0.676	0.452	1.38495825687036e-301	CTSD
2	1.74910665287143e-300	0.476272893969384	0.657	0.459	5.24731995861429e-297	SRGN
2	5.21406295493973e-300	0.397901480776517	0.701	0.523	1.56421888648192e-296	TMSB4X
2	4.20785824225905e-283	0.568981009155115	0.542	0.4	1.26235747267772e-279	YWHAH
2	4.73581295788128e-256	0.422706745172053	0.653	0.48	1.42074388736438e-252	DUSP1
2	1.93135481306727e-244	0.448272757633636	0.674	0.484	5.7940644392018e-241	PSAP
2	1.35407785637851e-237	0.442792692115565	0.706	0.559	4.06223356913554e-234	RPL21
2	1.61595222456001e-231	0.353501305806326	0.564	0.388	4.84785667368002e-228	A2M
2	1.18832660859824e-229	0.387393298335567	0.589	0.444	3.56497982579472e-226	GLUL
2	3.06938764128465e-218	0.357644252619546	0.715	0.554	9.20816292385394e-215	RPL10
2	1.31055364126935e-213	0.497290165214314	0.658	0.439	3.93166092380804e-210	TSPO
2	9.08147019108517e-203	0.671508880710529	0.545	0.338	2.72444105732555e-199	GMFG
2	5.27387233704308e-201	0.646402452081879	0.518	0.34	1.58216170111292e-197	CD53
2	1.99294245767944e-200	0.356526520604225	0.687	0.538	5.97882737303833e-197	B2M
2	5.51062250056523e-199	0.371636826183736	0.675	0.527	1.65318675016957e-195	TPT1
2	9.4128903663093e-199	0.397633212208123	0.686	0.545	2.82386710989279e-195	RPL12
2	6.77671043113058e-195	0.830405978670211	0.504	0.347	2.03301312933917e-191	IER3
2	1.89492930974233e-193	0.452678421219171	0.589	0.458	5.684787929227e-190	HLA-E
2	1.43008173900449e-191	0.305194379935328	0.674	0.528	4.29024521701347e-188	RPLP1
2	1.49204916226164e-191	0.638457022174523	0.593	0.352	4.47614748678492e-188	ITGB2
2	5.44523200739792e-191	0.367133964083711	0.691	0.555	1.63356960221938e-187	RPS6
2	3.10291417206027e-190	0.438106559188836	0.651	0.512	9.3087425161808e-187	FOS
2	2.80801471499182e-189	0.303931269695523	0.564	0.402	8.42404414497546e-186	SGK1
2	1.16067011584081e-173	0.315116649423678	0.679	0.539	3.48201034752244e-170	RPL39
2	4.75700395163379e-173	0.403331365721611	0.693	0.569	1.42710118549014e-169	RPS2
2	7.39254857688919e-165	0.262268449702808	0.684	0.535	2.21776457306676e-161	RPS12
2	5.82097599000569e-161	0.424183004116117	0.555	0.464	1.74629279700171e-157	KLF6
2	2.22258046203102e-155	0.319651196390388	0.682	0.551	6.66774138609306e-152	RPL26
2	1.98327687027278e-154	0.305043868646232	0.675	0.54	5.94983061081835e-151	RPL3
2	6.98155032840109e-131	0.268966805941937	0.561	0.412	2.09446509852033e-127	RHOB
2	2.66133495998863e-128	0.574238821917982	0.569	0.379	7.98400487996591e-125	ARHGDIB
2	3.93520865063557e-123	0.270388799302911	0.675	0.56	1.18056259519067e-119	RPS23
2	1.28912979366349e-117	0.271424187658235	0.643	0.536	3.86738938099046e-114	RPL23
2	2.16028359833525e-114	0.312249815153172	0.517	0.406	6.48085079500575e-111	CEBPB
2	4.60653584278131e-101	0.418852475232369	0.563	0.519	1.38196075283439e-97	PABPC1
2	4.23118895992706e-98	0.33647303169189	0.57	0.477	1.26935668797812e-94	NEAT1
2	3.60410149978722e-93	0.251823199219575	0.62	0.529	1.08123044993617e-89	ITM2B
2	1.55021751600802e-85	0.270695881972114	0.537	0.428	4.65065254802406e-82	NFKBIA
2	2.06816886432282e-62	0.332532143112965	0.531	0.501	6.20450659296845e-59	MARCKS
2	4.22048191426187e-12	0.259789966579985	0.503	0.562	1.26614457427856e-08	HSP90AB1
3	0	3.43267612693639	0.706	0.148	0	AZIN1-AS1
3	0	2.09309364026933	0.692	0.144	0	TNF
3	0	2.07849266808428	0.594	0.258	0	EIF4E
3	0	1.98485460114472	0.547	0.195	0	INHBA
3	0	1.85099366935114	0.817	0.206	0	BCL2A1
3	0	1.83380427214479	0.814	0.208	0	ABL2
3	0	1.77318315023947	0.679	0.217	0	RGS16
3	0	1.71734480236302	0.683	0.215	0	GLDN
3	0	1.69502194859487	0.903	0.237	0	CCL3L1
3	0	1.68137146212533	0.969	0.337	0	CCL3
3	0	1.65520425725804	0.929	0.324	0	CCL4
3	0	1.62087008137258	0.738	0.201	0	PLAUR
3	0	1.59589327699933	0.844	0.193	0	IL1B
3	0	1.58874859052855	0.668	0.193	0	DUSP2
3	0	1.57743846439437	0.582	0.187	0	TNFAIP8L3
3	0	1.5623740850317	0.701	0.254	0	BASP1
3	0	1.54196196187082	0.558	0.19	0	STX4
3	0	1.50365049088967	0.687	0.205	0	OTUD1
3	0	1.50179868095018	0.587	0.19	0	MXD1
3	0	1.48630505338216	0.612	0.182	0	HBEGF
3	0	1.45902690128451	0.797	0.236	0	PLEK
3	0	1.43232863204397	0.655	0.19	0	EGR2
3	0	1.42641710796123	0.55	0.194	0	LPL
3	0	1.41012456429485	0.57	0.175	0	NFIL3
3	0	1.39348813542732	0.768	0.261	0	SAMSN1
3	0	1.39015320141539	0.529	0.208	0	CHRNE
3	0	1.38835864205857	0.708	0.212	0	GBP2
3	0	1.36009061053052	0.94	0.427	0	RNASET2
3	0	1.35765310955346	0.536	0.179	0	B4GALT1
3	0	1.35669232826527	0.897	0.246	0	CD83
3	0	1.356026960773	0.875	0.308	0	APOC2
3	0	1.35267957890548	0.777	0.189	0	KDM6B
3	0	1.34844615638355	0.635	0.169	0	PDGFB
3	0	1.33219932787732	0.833	0.344	0	GADD45B
3	0	1.31083794864467	0.711	0.202	0	EGR3
3	0	1.31031692676249	0.608	0.165	0	TRIB1
3	0	1.29403204216765	0.893	0.247	0	CCL4L2
3	0	1.28541348825079	0.589	0.259	0	AL118516.1
3	0	1.2770231098679	0.759	0.282	0	FCGBP
3	0	1.27299363506627	0.508	0.15	0	AC110995.1
3	0	1.23807411958511	0.674	0.253	0	CXCL8
3	0	1.22732797020711	0.894	0.383	0	NFKBIA
3	0	1.22589335641684	0.832	0.365	0	PPP1R15A
3	0	1.21463993329088	0.722	0.267	0	CPM
3	0	1.19588320565311	0.56	0.162	0	CH25H
3	0	1.19258571047572	0.819	0.25	0	NR4A2
3	0	1.1784069387973	0.621	0.188	0	RILPL2
3	0	1.17631385255472	0.708	0.276	0	HAMP
3	0	1.16885617622057	0.817	0.37	0	SGK1
3	0	1.16476983060008	0.672	0.3	0	BIN1
3	0	1.15890272845321	0.556	0.227	0	TCOF1
3	0	1.15414782517914	0.656	0.32	0	PLTP
3	0	1.15223387689064	0.661	0.19	0	RASGEF1B
3	0	1.1451127480665	0.895	0.418	0	SPP1
3	0	1.12864630776986	0.738	0.257	0	REL
3	0	1.12524406476829	0.836	0.293	0	SLC11A1
3	0	1.12207491187057	0.715	0.232	0	NFKBIZ
3	0	1.12133969097746	0.903	0.42	0	KLF6
3	0	1.1206528225473	0.899	0.334	0	C3
3	0	1.11081970298601	0.905	0.251	0	OLR1
3	0	1.10847233583897	0.79	0.255	0	TMIGD3
3	0	1.10361541911801	0.83	0.297	0	PLXDC2
3	0	1.08878864427743	0.626	0.12	0	NLRP3
3	0	1.07839523143132	0.614	0.23	0	TSC22D2
3	0	1.07322403504659	0.621	0.206	0	ATP2B1-AS1
3	0	1.07031905822882	0.86	0.25	0	NR4A1
3	0	1.05892948629036	0.66	0.305	0	LITAF
3	0	1.0509462247225	0.933	0.425	0	SRGN
3	0	1.05016963046822	0.62	0.223	0	UBAC2
3	0	1.04124738644321	0.853	0.304	0	IER3
3	0	1.03913438632635	0.661	0.239	0	ST6GAL1
3	0	1.02662578921601	0.651	0.198	0	SERPINB9
3	0	1.02459619984864	0.825	0.407	0	PNRC1
3	0	1.01833650888081	0.812	0.357	0	A2M
3	0	1.01139868681326	0.713	0.276	0	CYFIP1
3	0	1.01067984381264	0.514	0.258	0	LONRF3
3	0	1.00229239581762	0.782	0.253	0	TNFAIP3
3	0	0.993730591857527	0.813	0.359	0	BTG2
3	0	0.993720259603694	0.554	0.18	0	NFKB1
3	0	0.993439016056585	0.701	0.339	0	LIMS1
3	0	0.993170597354601	0.621	0.197	0	LINC01736
3	0	0.987760188888957	0.518	0.187	0	PTGER4
3	0	0.980224449363002	0.571	0.207	0	ZNF331
3	0	0.978603938341918	0.576	0.199	0	ADGRE2
3	0	0.977597069829515	0.725	0.392	0	RHOB
3	0	0.975665767406621	0.676	0.261	0	MSR1
3	0	0.975123131670808	0.569	0.257	0	TMEM107
3	0	0.968711205098212	0.932	0.446	0	DUSP1
3	0	0.967480406422365	0.92	0.388	0	APOC1
3	0	0.959247695641758	0.589	0.239	0	ARID5B
3	0	0.949839202321281	0.916	0.439	0	SAT1
3	0	0.911304751296553	0.943	0.41	0	TYROBP
3	0	0.911004381185383	0.702	0.307	0	SKIL
3	0	0.906925350393395	0.785	0.431	0	ID2
3	0	0.899268508329725	0.872	0.428	0	CTSB
3	0	0.873907187584768	0.636	0.276	0	NINJ1
3	0	0.873773560975409	0.931	0.38	0	C1QC
3	0	0.873428575787176	0.847	0.363	0	MEF2C
3	0	0.871782226585748	0.712	0.225	0	ELL2
3	0	0.865822584005336	0.633	0.22	0	CDKN1A
3	0	0.864445076707181	0.531	0.152	0	ITGAX
3	0	0.864317373410552	0.524	0.225	0	POMC
3	0	0.864042920916402	0.686	0.144	0	IL1A
3	0	0.860259118710266	0.883	0.437	0	NEAT1
3	0	0.858119492902679	0.788	0.319	0	GPR34
3	0	0.856984250901871	0.552	0.233	0	FCGR1B
3	0	0.855200082319905	0.652	0.241	0	GPR183
3	0	0.854805000541365	0.783	0.368	0	FCGRT
3	0	0.853050406564178	0.593	0.275	0	WBP2NL
3	0	0.852406534268008	0.648	0.243	0	ETS2
3	0	0.846749586739339	0.543	0.257	0	PIH1D1
3	0	0.842587897078398	0.704	0.313	0	NAMPT
3	0	0.839828581245012	0.818	0.331	0	TREM2
3	0	0.835913915737862	0.864	0.411	0	LAPTM5
3	0	0.828658542779821	0.935	0.436	0	FTL
3	0	0.824746084007188	0.818	0.406	0	MCL1
3	0	0.821325886680415	0.555	0.193	0	ACSL1
3	0	0.815395616292897	0.791	0.465	0	IER2
3	0	0.814305129361954	0.588	0.251	0	CPEB4
3	0	0.804817629662065	0.616	0.203	0	C5AR2
3	0	0.80282190683701	0.566	0.195	0	B3GNT5
3	0	0.799292495363063	0.575	0.194	0	PLK3
3	0	0.798656893399106	0.552	0.287	0	YME1L1
3	0	0.797729113582962	0.842	0.389	0	ZFP36
3	0	0.791367934838414	0.954	0.396	0	C1QB
3	0	0.783415069402995	0.736	0.379	0	CEBPB
3	0	0.774256670805761	0.761	0.395	0	ZFP36L1
3	0	0.771235551980056	0.616	0.238	0	DSE
3	0	0.768606326964986	0.531	0.256	0	DNASE2
3	0	0.762213715759698	0.697	0.27	0	CXCL16
3	0	0.754239156928064	0.885	0.413	0	RGS1
3	0	0.752577734063052	0.835	0.477	0	JUNB
3	0	0.751648191427535	0.96	0.416	0	CD74
3	0	0.74865775574417	0.91	0.44	0	FTH1
3	0	0.748614199081923	0.566	0.209	0	LGMN
3	0	0.7484836230294	0.746	0.331	0	MAFB
3	0	0.741770979036753	0.564	0.223	0	AP1B1
3	0	0.736921830098167	0.579	0.157	0	OSM
3	0	0.736619953309618	0.924	0.394	0	C1QA
3	0	0.736090375518298	0.872	0.425	0	NPC2
3	0	0.735676370665879	0.568	0.252	0	TGFBR1
3	0	0.732825931583186	0.646	0.243	0	FPR1
3	0	0.731770981191879	0.772	0.42	0	EGR1
3	0	0.724062300416092	0.586	0.231	0	GPNMB
3	0	0.719406702787175	0.52	0.241	0	ADAM17
3	0	0.709104120171481	0.704	0.284	0	SORL1
3	0	0.704986413392842	0.791	0.364	0	EPB41L2
3	0	0.698207076060612	0.656	0.255	0	FRMD4A
3	0	0.696312781355582	0.617	0.201	0	OLFML3
3	0	0.691885176177204	0.553	0.237	0	LIPA
3	0	0.691437256683659	0.614	0.272	0	OGFRL1
3	0	0.69032672413679	0.773	0.3	0	KCTD12
3	0	0.690220324390221	0.533	0.209	0	IL17RA
3	0	0.689539936473254	0.828	0.486	0	PABPC1
3	0	0.681545893354078	0.837	0.397	0	RGS10
3	0	0.677125340807154	0.758	0.396	0	CCNL1
3	0	0.672837845065469	0.513	0.219	0	GNA13
3	0	0.670556087108857	0.54	0.282	0	MAT2A
3	0	0.669427534479566	0.627	0.318	0	HIF1A
3	0	0.668499690102151	0.716	0.426	0	CEBPD
3	0	0.668402709212448	0.554	0.188	0	PTGS2
3	0	0.666363004784627	0.566	0.222	0	PLIN2
3	0	0.661418714808193	0.724	0.33	0	LST1
3	0	0.654068841448431	0.705	0.243	0	TFRC
3	0	0.653446531453685	0.821	0.375	0	AIF1
3	0	0.649425692708731	0.603	0.278	0	LY96
3	0	0.64751593751411	0.648	0.312	0	SMAP2
3	0	0.644690322872833	0.509	0.253	0	FSCN1
3	0	0.64344932949544	0.699	0.205	0	PADI2
3	0	0.640917341995217	0.524	0.209	0	PELI1
3	0	0.640260153161589	0.747	0.4	0	ARPC1B
3	0	0.639186484710462	0.788	0.281	0	CSF1R
3	0	0.634742303568232	0.733	0.437	0	ASAH1
3	0	0.63419894816949	0.708	0.317	0	CD68
3	0	0.632426252091069	0.544	0.227	0	IVNS1ABP
3	0	0.627713821926233	0.741	0.284	0	FCGR2A
3	0	0.627109033154357	0.525	0.231	0	RNF149
3	0	0.622786220649978	0.578	0.255	0	CREG1
3	0	0.621242593025812	0.687	0.34	0	ITGB2
3	0	0.618830297517429	0.822	0.387	0	FCER1G
3	0	0.613668869206962	0.797	0.432	0	HLA-E
3	0	0.610772337008283	0.618	0.243	0	ATF3
3	0	0.603930361014273	0.776	0.404	0	FOSB
3	0	0.602462938998628	0.898	0.5	0	TPT1
3	0	0.601005010202054	0.571	0.184	0	C5AR1
3	0	0.599012023697342	0.649	0.273	0	CTSZ
3	0	0.591959440315383	0.84	0.332	0	MS4A7
3	0	0.582229604744446	0.528	0.207	0	SYNGR2
3	0	0.578650623352765	0.54	0.204	0	TMEM119
3	0	0.575855292497846	0.784	0.331	0	FYB1
3	0	0.574114008040015	0.529	0.253	0	MGAT1
3	0	0.560115934161355	0.694	0.416	0	COTL1
3	0	0.55888878739522	0.687	0.385	0	GRN
3	0	0.557990092201031	0.608	0.306	0	IRS2
3	0	0.555536639285124	0.654	0.237	0	RHBDF2
3	0	0.553458068718031	0.528	0.219	0	STAB1
3	0	0.553131487842761	0.567	0.271	0	KLF2
3	0	0.549630745544897	0.784	0.47	0	PSAP
3	0	0.546582830208933	0.819	0.491	0	FOS
3	0	0.542783693341786	0.754	0.36	0	ALOX5AP
3	0	0.534303868425908	0.518	0.179	0	PPP1R15B
3	0	0.533833398233279	0.545	0.203	0	MAFF
3	0	0.533813688975012	0.52	0.233	0	SCPEP1
3	0	0.526710661976257	0.861	0.433	0	APOE
3	0	0.526342555648039	0.552	0.21	0	KLF4
3	0	0.521203746320197	0.688	0.315	0	IFI30
3	0	0.519704731034202	0.511	0.164	0	KLHL6
3	0	0.516729576182145	0.667	0.332	0	HCST
3	0	0.516259361895171	0.569	0.232	0	SERPINF1
3	0	0.515623404004287	0.694	0.45	0	CTSD
3	0	0.515169107362776	0.516	0.243	0	UCP2
3	0	0.512096337736641	0.536	0.324	0	GNB4
3	0	0.507873816234963	0.538	0.219	0	LHFPL2
3	0	0.506538630609086	0.68	0.388	0	CELF2
3	0	0.505851398446578	0.561	0.282	0	TYMP
3	0	0.504499258989347	0.567	0.257	0	IL13RA1
3	0	0.501750596391022	0.621	0.411	0	DNAJB6
3	0	0.501663668511159	0.54	0.261	0	ARRB2
3	0	0.499594867810839	0.635	0.248	0	ZFHX3
3	0	0.49895246983955	0.555	0.373	0	VMP1
3	0	0.496829821552718	0.555	0.229	0	LINC01094
3	0	0.491973606290188	0.685	0.439	0	CD81
3	0	0.489091558063605	0.642	0.301	0	ELF1
3	0	0.482155359105404	0.737	0.331	0	SOD2
3	0	0.48162884944646	0.541	0.258	0	MFSD1
3	0	0.47677499219959	0.687	0.347	0	CD37
3	0	0.475384838339772	0.618	0.391	0	YWHAH
3	0	0.47514379828145	0.562	0.239	0	PTPRE
3	0	0.462490539921187	0.657	0.211	0	LCP2
3	0	0.458433813481998	0.554	0.314	0	GLRX
3	0	0.448064981335632	0.854	0.399	0	HLA-DPA1
3	0	0.445103364204141	0.715	0.259	0	SLCO2B1
3	0	0.444864554422024	0.663	0.251	0	ADAP2
3	0	0.443179725206816	0.895	0.411	0	HLA-DRA
3	0	0.437857208615552	0.646	0.321	0	MEF2A
3	0	0.433055709978548	0.64	0.23	0	SLC2A5
3	0	0.430737811701769	0.821	0.508	0	TMSB4X
3	0	0.421112104409603	0.816	0.463	0	MALAT1
3	0	0.41307348273676	0.601	0.306	0	MAF
3	0	0.412287556354921	0.569	0.28	0	MGAT4A
3	0	0.408600466475667	0.683	0.288	0	AC020916.1
3	0	0.405861753706102	0.7	0.289	0	FCGR3A
3	0	0.400567024585665	0.674	0.33	0	MS4A6A
3	0	0.400504952418947	0.587	0.269	0	SRGAP2B
3	0	0.399962521007571	0.536	0.288	0	RB1
3	0	0.397840395269446	0.575	0.287	0	MARCH1
3	0	0.394824443024907	0.566	0.252	0	BMP2K
3	0	0.394254240558952	0.734	0.31	0	VSIG4
3	0	0.39303590728048	0.597	0.146	0	THAP2
3	0	0.389266923216833	0.516	0.2	0	HPGDS
3	0	0.380242253110324	0.658	0.388	0	FKBP5
3	0	0.376357759923138	0.542	0.227	0	LGALS9
3	0	0.369630637721735	0.75	0.51	0	DDX5
3	0	0.366898805591347	0.537	0.246	0	SPI1
3	0	0.365039111574911	0.679	0.259	0	CLEC7A
3	0	0.364670691595771	0.693	0.446	0	MT-ND1
3	0	0.35310786107694	0.568	0.282	0	SRGAP2C
3	0	0.34211448894212	0.798	0.53	0	RPS24
3	0	0.33676938980306	0.771	0.438	0	CYBA
3	0	0.334626819205044	0.654	0.258	0	HAVCR2
3	0	0.326034002205723	0.703	0.48	0	MARCKS
3	0	0.320905372770074	0.702	0.47	0	S100A11
3	0	0.32079493319614	0.591	0.309	0	PYCARD
3	0	0.319048795668815	0.695	0.158	0	CYB5D1
3	0	0.314736820663741	0.782	0.191	0	NR4A3
3	0	0.3146604520694	0.547	0.178	0	GK
3	0	0.30815741845611	0.693	0.454	0	MT-ND3
3	0	0.30647895756453	0.728	0.292	0	FCGR1A
3	0	0.304574651634002	0.577	0.259	0	C1orf162
3	0	0.296424126124419	0.526	0.167	0	SIGLEC8
3	0	0.294165593729632	0.604	0.273	0	VSIR
3	0	0.29308708112258	0.546	0.189	0	ARL5B
3	0	0.290709713176318	0.708	0.288	0	IL18
3	0	0.289340770924885	0.528	0.254	0	SHTN1
3	0	0.289220399976357	0.506	0.176	0	NRP2
3	0	0.278194667169884	0.608	0.329	0	CD53
3	0	0.268335083418223	0.646	0.378	0	SLC1A3
3	0	0.26776076042921	0.588	0.278	0	CD302
3	0	0.266482803365433	0.797	0.402	0	HLA-DRB1
3	0	0.259701358375112	0.584	0.352	0	ZEB2
3	0	0.254750775715952	0.553	0.267	0	EVI2A
3	0	0.25430340320167	0.646	0.436	0	MT-CO1
3	1.01048831111754e-298	0.506726607565541	0.51	0.357	3.03146493335263e-295	SNHG8
3	5.45502632972575e-283	0.59440199190479	0.522	0.305	1.63650789891773e-279	ITGAV
3	3.467333099436e-263	0.326160127500017	0.615	0.445	1.0401999298308e-259	TSPO
3	8.10090838742853e-259	0.365606533145987	0.528	0.279	2.43027251622856e-255	DDX21
3	2.39517774337589e-254	0.30706104569553	0.526	0.288	7.18553323012767e-251	CTSL
3	4.01047672645353e-250	0.250378103178001	0.516	0.269	1.20314301793606e-246	SOCS6
3	1.29854621758039e-247	0.291032345445248	0.543	0.371	3.89563865274117e-244	DDIT4
3	1.38204619603328e-241	0.591613185086439	0.506	0.21	4.14613858809985e-238	PFKFB3
3	9.7553786631016e-217	0.429668673665337	0.511	0.282	2.92661359893048e-213	UCKL1-AS1
3	4.89147262036206e-216	0.444846192577095	0.617	0.451	1.46744178610862e-212	HNRNPU
3	3.80092834265018e-212	0.375372452706163	0.527	0.28	1.14027850279505e-208	IER5
3	5.99795113185024e-212	0.348119217533224	0.505	0.256	1.79938533955507e-208	GPSM3
3	3.88116930838689e-205	0.284124189912705	0.509	0.238	1.16435079251607e-201	SRGAP2
3	1.66961444389824e-198	0.275158828706805	0.604	0.428	5.00884333169472e-195	SDCBP
3	6.88493216573786e-196	0.357444420571648	0.553	0.381	2.06547964972136e-192	GYPC
3	2.71655110711776e-180	0.288396201709093	0.566	0.38	8.14965332135328e-177	FAM133B
3	1.4501759842597e-168	0.837689154807198	0.568	0.387	4.3505279527791e-165	GPAT3
3	2.12955735756083e-161	0.491958561152222	0.509	0.262	6.38867207268248e-158	ZMYND15
3	8.69636184794915e-151	0.430334840569249	0.542	0.334	2.60890855438474e-147	ZFAND5
3	3.74354434448932e-137	0.527818372859899	0.558	0.421	1.1230633033468e-133	SELENOK
3	1.05057359262062e-119	0.31474220710295	0.526	0.266	3.15172077786187e-116	SLC25A37
4	0	2.13469854005501	0.523	0.225	0	HMGXB3
4	0	1.70714425222804	0.528	0.203	0	PMPCA
4	0	1.69863715236696	0.506	0.215	0	NECAP1
4	0	1.61737004845116	0.576	0.26	0	TBCEL
4	0	1.61691045359069	0.533	0.262	0	LRBA
4	0	1.48756052522473	0.527	0.296	0	ZSCAN30
4	0	1.48363137910048	0.576	0.201	0	PIM2
4	0	1.44456511409674	0.507	0.299	0	PHF14
4	0	1.36720924343758	0.525	0.281	0	B3GAT2
4	0	1.34827409735799	0.518	0.244	0	CEP78
4	0	1.30836550825059	0.531	0.289	0	KLC4
4	0	1.1948922931761	0.565	0.308	0	PPP1R3E
4	0	1.06214111144596	0.563	0.257	0	ZNF600
4	0	1.05508200927899	0.5	0.265	0	HELB
4	0	1.02027851922263	0.667	0.385	0	AP000787.1
4	0	1.01981747807911	0.525	0.191	0	LINC00513
4	0	1.01418130808325	0.584	0.246	0	TIMM21
4	0	0.867705668721045	0.549	0.216	0	LPIN1
4	0	0.843871765590976	0.547	0.265	0	TRAF5
4	0	0.343644813206295	0.626	0.313	0	AC008764.8
4	0	0.2565701920387	0.664	0.38	0	GPAT3
4	3.31093176334435e-79	0.258631685915628	0.508	0.42	9.93279529003305e-76	MT2A
4	3.09455317250125e-58	0.324943458166268	0.582	0.487	9.28365951750376e-55	MT-ND5
4	6.75370035785629e-12	0.269681178697673	0.563	0.554	2.02611010735689e-08	RPLP2
4	2.5522554557846e-10	0.36497190463713	0.469	0.562	7.65676636735381e-07	ZFAS1
4	0.00474014508716965	0.276271733219379	0.482	0.523	1	HNRNPA2B1
5	0	5.84860874689564	0.545	0.256	0	GNLY
5	0	4.89808928448865	0.721	0.084	0	GZMK
5	0	4.82297678891134	0.672	0.041	0	CD3G
5	0	4.49108968155124	0.71	0.079	0	CD3E
5	0	4.44482836764152	0.773	0.124	0	CRIP1
5	0	4.35954640756038	0.772	0.149	0	IL7R
5	0	4.22652314022821	0.803	0.059	0	CD2
5	0	4.19541724172234	0.642	0.074	0	TRAC
5	0	3.78135549107905	0.591	0.12	0	RUNX3
5	0	3.67505317972474	0.801	0.085	0	IL32
5	0	3.62123151600687	0.522	0.131	0	LTB
5	0	3.47731864670564	0.611	0.128	0	TBC1D10C
5	0	3.46291670511118	0.511	0.211	0	CMC1
5	0	3.31191694319842	0.781	0.117	0	CD7
5	0	3.3068970297162	0.548	0.175	0	AC044849.1
5	0	3.20882289573817	0.634	0.159	0	RORA
5	0	3.16555996667193	0.645	0.153	0	OXNAD1
5	0	3.0029292637656	0.701	0.109	0	ACAP1
5	0	2.88804287505742	0.856	0.118	0	CD52
5	0	2.83019674873756	0.511	0.173	0	AC026979.2
5	0	2.75827190723079	0.86	0.203	0	CD69
5	0	2.74401448250621	0.771	0.142	0	ETS1
5	0	2.73286242938619	0.525	0.166	0	TNFRSF25
5	0	2.72747206238512	0.96	0.3	0	CXCR4
5	0	2.70226233743455	0.579	0.184	0	C16orf54
5	0	2.67580405764741	0.791	0.158	0	PLAC8
5	0	2.59452851688656	0.508	0.182	0	PRKCH
5	0	2.57488927231423	0.586	0.219	0	TRAF3IP3
5	0	2.48538401577447	0.57	0.16	0	APOBEC3G
5	0	2.46982536311175	0.558	0.199	0	AKNA
5	0	2.43296992811773	0.628	0.136	0	CYTIP
5	0	2.35412957842071	0.551	0.142	0	RAC2
5	0	2.24738731857301	0.608	0.191	0	CCDC69
5	0	2.24525887047037	0.641	0.181	0	LINC00513
5	0	2.18883951239611	0.658	0.208	0	PPP2R5C
5	0	2.16695978045416	0.587	0.17	0	SOCS1
5	0	2.15109030714233	0.771	0.158	0	CCL5
5	0	2.15071866300863	0.638	0.148	0	PTPN7
5	0	2.10193284961576	0.569	0.143	0	CD48
5	0	1.94252038882165	0.576	0.202	0	CLEC2D
5	0	1.89178144075665	0.568	0.154	0	GIMAP7
5	0	1.87625321385829	0.659	0.181	0	SYTL3
5	0	1.8700439759281	0.751	0.269	0	S100A4
5	0	1.82698981494564	0.516	0.211	0	TSPYL2
5	0	1.82066196563807	0.571	0.192	0	PRDM1
5	0	1.79146451306911	0.849	0.325	0	PTPRC
5	0	1.77589968299615	0.596	0.169	0	RNF125
5	0	1.76142906733641	0.978	0.504	0	RPS27
5	0	1.75621890872663	0.807	0.422	0	MYL12A
5	0	1.75433484937024	0.648	0.296	0	CORO1A
5	0	1.74545116941441	0.597	0.233	0	PIK3IP1
5	0	1.74524642898051	0.973	0.503	0	RPS29
5	0	1.74158483255227	0.805	0.426	0	TSC22D3
5	0	1.72041951810992	0.952	0.463	0	BTG1
5	0	1.70364852565671	0.592	0.209	0	NCF1
5	0	1.70313637088437	0.514	0.176	0	AC058791.1
5	0	1.70095465288497	0.556	0.134	0	DENND2D
5	0	1.64606255178965	0.549	0.191	0	ICAM3
5	0	1.63092822261096	0.61	0.172	0	RHOH
5	0	1.62277631930437	0.533	0.24	0	LIMD2
5	0	1.60260256826143	0.634	0.23	0	EMB
5	0	1.58212807061434	0.514	0.182	0	KCNAB2
5	0	1.5767476083414	0.972	0.515	0	RPS15A
5	0	1.53633203441454	0.713	0.166	0	ISG20
5	0	1.53116662058913	0.801	0.396	0	TXNIP
5	0	1.50841916957429	0.551	0.142	0	RASGRP2
5	0	1.49815090347984	0.933	0.518	0	RPLP2
5	0	1.48790315973924	0.519	0.201	0	ADGRE5
5	0	1.45228481857451	0.727	0.334	0	HCST
5	0	1.3693113998306	0.944	0.516	0	RPS3
5	0	1.36780214413604	0.945	0.527	0	RPL30
5	0	1.36162597395962	0.503	0.174	0	LSP1
5	0	1.35492561656987	0.8	0.457	0	ZFP36L2
5	0	1.35423956765745	0.592	0.212	0	DUSP2
5	0	1.31201496123805	0.629	0.335	0	GMFG
5	0	1.29064629608393	0.519	0.224	0	AL121944.1
5	0	1.28711231221377	0.521	0.237	0	PSMB9
5	0	1.28694504202051	0.509	0.221	0	PCSK7
5	0	1.28465764831371	0.576	0.203	0	IRF1
5	0	1.26565984803518	0.928	0.524	0	RPL28
5	0	1.25780828558525	0.935	0.513	0	RPS12
5	0	1.25666158599113	0.918	0.513	0	RPL23A
5	0	1.23888021731201	0.964	0.514	0	B2M
5	0	1.22881290348103	0.924	0.519	0	RPL3
5	0	1.22688957006852	0.902	0.509	0	RPLP1
5	0	1.21517621820648	0.923	0.526	0	RPS27A
5	0	1.21446516468771	0.917	0.517	0	RPL13
5	0	1.21189037182235	0.913	0.525	0	RPS18
5	0	1.20046686046951	0.889	0.51	0	RPS4X
5	0	1.19379704530275	0.859	0.508	0	HLA-A
5	0	1.18680696521587	0.517	0.207	0	RAB27A
5	0	1.16381500592393	0.91	0.554	0	RPL13A
5	0	1.16289225797724	0.915	0.528	0	RPL34
5	0	1.10853745551323	0.916	0.527	0	RPS14
5	0	1.10401171384659	0.559	0.245	0	SMCHD1
5	0	1.09906154627101	0.633	0.303	0	STK4
5	0	1.08268251823056	0.582	0.285	0	TNFAIP3
5	0	1.07788048195752	0.879	0.528	0	RPL32
5	0	1.07582499491623	0.932	0.536	0	RPL10
5	0	1.06147233042969	0.691	0.425	0	SRSF7
5	0	1.0291887264017	0.59	0.161	0	SC5D
5	0	0.988281628836377	0.926	0.533	0	RPL41
5	0	0.982061211606051	0.816	0.545	0	RPS19
5	0	0.980915459252985	0.905	0.543	0	RPL21
5	0	0.957882243830057	0.814	0.515	0	HLA-C
5	0	0.927353067242258	0.866	0.558	0	EEF1A1
5	0	0.922595383066919	0.551	0.266	0	CREM
5	0	0.920965760922495	0.861	0.524	0	RPL39
5	0	0.890523192088463	0.863	0.541	0	RPS6
5	0	0.869557028266909	0.531	0.217	0	DGKE
5	0	0.855834627842177	0.714	0.382	0	AP000787.1
5	0	0.835020276983129	0.641	0.193	0	AC016831.5
5	0	0.819975854398734	0.821	0.534	0	HLA-B
5	0	0.789257874896834	0.855	0.518	0	RPS28
5	0	0.766553474572227	0.86	0.545	0	RPS23
5	0	0.75617330376769	0.856	0.556	0	RPS2
5	0	0.742524587636882	0.881	0.534	0	RPL26
5	0	0.723324132068373	0.707	0.461	0	SH3BGRL3
5	0	0.714206064041486	0.516	0.234	0	EID3
5	0	0.619483998799365	0.796	0.538	0	RPL12
5	0	0.605163447481718	0.617	0.189	0	SLFN5
5	0	0.598591463179281	0.77	0.513	0	DDX5
5	0	0.593885837327064	0.716	0.448	0	HLA-E
5	0	0.588112805707234	0.802	0.566	0	RPS5
5	0	0.584017106048323	0.558	0.201	0	RNF19A
5	0	0.548362033061694	0.776	0.488	0	PTMA
5	0	0.533038123418466	0.755	0.545	0	EIF1
5	0	0.53059735627191	0.576	0.215	0	LPIN1
5	0	0.491053286375406	0.786	0.532	0	RPS15
5	0	0.466377069109631	0.756	0.523	0	TPT1
5	0	0.4262774718516	0.817	0.534	0	RPS24
5	0	0.419323966393376	0.583	0.303	0	POC1B-AS1
5	6.08464263101768e-299	0.552020456515703	0.704	0.505	1.8253927893053e-295	RPL36AL
5	7.77414071770784e-289	1.53918551359477	0.524	0.207	2.33224221531235e-285	CNOT6L
5	1.58268541575174e-287	0.356395117614886	0.707	0.506	4.74805624725521e-284	RPL36
5	3.03199384073168e-287	0.986812489536538	0.544	0.301	9.09598152219503e-284	ABCA7
5	1.25749800194924e-275	0.434142338067294	0.697	0.453	3.77249400584772e-272	CYBA
5	2.562882263201e-273	1.57346477492027	0.504	0.224	7.68864678960299e-270	IL27RA
5	1.21762531564453e-266	0.888197974687669	0.579	0.41	3.6528759469336e-263	NOP53
5	5.11017534178027e-264	1.79666757320124	0.515	0.235	1.53305260253408e-260	PMAIP1
5	2.04022243824784e-248	1.8933083887507	0.567	0.175	6.12066731474352e-245	STK17B
5	9.83540161783424e-242	0.811535821072913	0.656	0.375	2.95062048535027e-238	ARHGDIB
5	9.77959218616189e-239	1.50629115461774	0.544	0.218	2.93387765584857e-235	IKZF1
5	3.01912746024038e-235	0.512535808192504	0.545	0.374	9.05738238072114e-232	DDIT4
5	7.84201437925117e-225	0.75984266042747	0.519	0.234	2.35260431377535e-221	FAM107B
5	1.5523562569055e-215	0.731637636501039	0.617	0.45	4.6570687707165e-212	RGS1
5	1.41176804395744e-214	0.877386025772101	0.534	0.345	4.23530413187232e-211	RSRP1
5	7.65102159837182e-202	1.17632189621541	0.517	0.147	2.29530647951155e-198	SYNE2
5	3.0211254910126e-194	1.16410662430137	0.52	0.28	9.06337647303779e-191	EVL
5	8.84914311987455e-186	0.644786261275896	0.566	0.234	2.65474293596237e-182	CD44
5	8.40905644462251e-172	1.29603293166564	0.516	0.263	2.52271693338675e-168	LEPROTL1
5	9.6915234038392e-156	0.662279426310793	0.583	0.368	2.90745702115176e-152	DDX24
5	1.18525793593105e-144	0.342130012599015	0.615	0.507	3.55577380779314e-141	JUNB
5	3.73922224282279e-140	0.349786763553533	0.658	0.537	1.12176667284684e-136	RPL23
5	2.3873048664748e-129	1.35706406960278	0.541	0.221	7.16191459942439e-126	LCP1
5	2.6026886482456e-127	0.780697891114347	0.531	0.291	7.80806594473679e-124	STK17A
5	1.58024972433717e-115	0.487957847158345	0.514	0.321	4.7407491730115e-112	ELF1
5	4.4688989296431e-72	0.438277763717626	0.53	0.328	1.34066967889293e-68	MBNL1
5	1.91518120272114e-64	0.736554752186669	0.554	0.291	5.74554360816342e-61	RNF213
5	6.66081929933172e-64	0.266554016024017	0.554	0.472	1.99824578979952e-60	SNRPD2
5	6.68816064582496e-58	0.288343885543979	0.534	0.473	2.00644819374749e-54	SSR4
5	1.76825950673364e-55	0.378058791000728	0.529	0.473	5.30477852020093e-52	CLIC1
5	2.0536902778463e-32	0.329164510846456	0.554	0.423	6.1610708335389e-29	YWHAZ
5	2.04339321404877e-29	0.34661349659842	0.523	0.433	6.1301796421463e-26	FUS
5	2.35949572223138e-14	0.78560297514619	0.52	0.402	7.07848716669413e-11	S100A10
6	0	3.67348992725671	0.839	0.262	0	HIST1H2BG
6	0	2.93450963415072	0.685	0.31	0	HIST1H2BN
6	0	2.10033288484982	0.597	0.264	0	HIST1H4E
6	0	2.07695787979934	0.632	0.246	0	HIST1H2AE
6	0	2.00380811968346	0.509	0.252	0	MIGA2
6	0	1.78706557547164	0.558	0.186	0	LINC01480
6	0	1.64011533030762	0.57	0.246	0	HIST2H2BE
6	0	1.48752070609793	0.569	0.183	0	ADRB2
6	0	1.48703813185309	0.655	0.338	0	IFNGR1
6	0	1.45043521139644	0.839	0.469	0	HSPA1A
6	0	1.40772576373076	0.711	0.257	0	PDK4
6	0	1.39628949588017	0.57	0.243	0	SRGAP2
6	0	1.38410526300824	0.796	0.413	0	HSPA1B
6	0	1.3815734569851	0.586	0.216	0	PLD4
6	0	1.38011222737943	0.667	0.29	0	MIS18BP1
6	0	1.34474227077213	0.542	0.233	0	BCO2
6	0	1.29011418158465	0.641	0.359	0	FYB1
6	0	1.26699986521692	0.686	0.386	0	BTG2
6	0	1.26287507455456	0.802	0.384	0	MEF2C
6	0	1.24559549397191	0.536	0.199	0	AC012368.1
6	0	1.17558464249232	0.815	0.489	0	JUN
6	0	1.17204805770832	0.55	0.228	0	HIST2H2AA4
6	0	1.15837641663049	0.616	0.273	0	FRMD4A
6	0	1.14529916198376	0.776	0.478	0	IER2
6	0	1.12949850187555	0.609	0.279	0	SRGAP2B
6	0	1.12027180794559	0.89	0.497	0	FOS
6	0	1.09159470850792	0.669	0.303	0	AC020916.1
6	0	1.08705156632733	0.795	0.547	0	HSP90AA1
6	0	1.08049391064059	0.857	0.47	0	DUSP1
6	0	1.06968160039884	0.839	0.511	0	DDX5
6	0	1.06537303050047	0.69	0.415	0	CCNL1
6	0	1.04224465511196	0.541	0.284	0	KLF2
6	0	1.0125384558366	0.608	0.336	0	MEF2A
6	0	1.01002532247379	0.665	0.441	0	CEBPD
6	0	1.00610411079376	0.589	0.239	0	CX3CR1
6	0	0.995463469744284	0.563	0.293	0	SRGAP2C
6	0	0.966506537294298	0.854	0.456	0	NEAT1
6	0	0.930922295637965	0.672	0.457	0	TRA2B
6	0	0.923897932737696	0.626	0.403	0	CELF2
6	0	0.917305757826434	0.773	0.449	0	KLF6
6	0	0.915533768509253	0.655	0.391	0	EPB41L2
6	0	0.900139878271236	0.821	0.456	0	RNASET2
6	0	0.879714075987013	0.662	0.313	0	FCGR1A
6	0	0.870177707813716	0.634	0.401	0	CEBPB
6	0	0.869244798233862	0.538	0.3	0	NR4A1
6	0	0.843337970814263	0.818	0.435	0	RGS1
6	0	0.841200659763698	0.711	0.524	0	ITM2B
6	0	0.829676190476485	0.653	0.435	0	MCL1
6	0	0.824810340987899	0.56	0.284	0	CLEC7A
6	0	0.824601117399129	0.697	0.384	0	SLC1A3
6	0	0.820113052488405	0.518	0.237	0	EGR3
6	0	0.788063199672358	0.572	0.218	0	NAV3
6	0	0.78045762985798	0.675	0.42	0	ZFP36
6	0	0.764848900758674	0.632	0.33	0	SLC11A1
6	0	0.764299977534863	0.698	0.424	0	FOSB
6	0	0.730927895639657	0.794	0.466	0	SAT1
6	0	0.695185516469979	0.677	0.415	0	ZFP36L1
6	0	0.691268025272419	0.749	0.378	0	CCL3
6	0	0.690344723949103	0.593	0.359	0	MAFB
6	0	0.681120342323371	0.665	0.442	0	EGR1
6	0	0.679518861612665	0.556	0.215	0	TMEM119
6	0	0.672817171389516	0.707	0.501	0	JUNB
6	0	0.666048290876881	0.717	0.37	0	C3
6	0	0.656757156959639	0.558	0.316	0	FCGBP
6	0	0.639038396761596	0.658	0.31	0	CSF1R
6	0	0.632726673323451	0.892	0.441	0	CD74
6	0	0.534987243007594	0.82	0.476	0	MALAT1
6	0	0.524813733272614	0.516	0.278	0	ADAP2
6	0	0.522270025788793	0.79	0.412	0	C1QC
6	0	0.520858810960976	0.599	0.374	0	CCL4
6	0	0.487929588345452	0.831	0.427	0	C1QB
6	0	0.461997479417865	0.796	0.424	0	C1QA
6	0	0.453224477334525	0.622	0.365	0	TREM2
6	0	0.426733761414356	0.698	0.343	0	APOC2
6	0	0.380821858469639	0.735	0.421	0	HLA-DRB1
6	0	0.370436881090096	0.751	0.447	0	SPP1
6	0	0.363180313992436	0.818	0.435	0	HLA-DRA
6	0	0.336017039380934	0.612	0.344	0	IER3
6	0	0.332864645679529	0.76	0.445	0	TYROBP
6	0	0.330848047585684	0.594	0.239	0	ARHGAP24
6	0	0.311121823585509	0.54	0.264	0	RUNX1
6	0	0.300792338463077	0.617	0.262	0	ADAM28
6	0	0.261488975710171	0.726	0.427	0	HLA-DPA1
6	2.84638286744791e-306	0.767966562536815	0.562	0.225	8.53914860234373e-303	CACNA1A
6	2.07594559507987e-303	0.486230492524524	0.572	0.348	6.2278367852396e-300	CD14
6	9.52273630725415e-293	0.580373195066302	0.699	0.453	2.85682089217625e-289	HLA-E
6	2.0805732088429e-286	1.22669286209559	0.519	0.212	6.2417196265287e-283	LRMP
6	9.88797662043225e-285	2.33226754167426	0.528	0.244	2.96639298612968e-281	DNAJA4
6	8.28868248393262e-282	0.624038465173769	0.647	0.444	2.48660474517979e-278	TSC22D3
6	1.3103014249664e-280	0.507986105660902	0.502	0.286	3.93090427489919e-277	PARP14
6	3.78364035924677e-268	0.783497808186098	0.578	0.254	1.13509210777403e-264	CSF3R
6	3.56612143647887e-267	0.892543304622043	0.626	0.306	1.06983643094366e-263	SORL1
6	6.52857154432286e-264	0.567417060522861	0.614	0.335	1.95857146329686e-260	PLXDC2
6	3.20717747947726e-259	0.744934720426231	0.535	0.225	9.62153243843178e-256	TLR6
6	5.1896651198219e-254	0.728588532032189	0.622	0.403	1.55689953594657e-250	SGK1
6	3.20597125085748e-245	0.439001566040869	0.557	0.26	9.61791375257244e-242	RHBDF2
6	4.86843032262077e-243	0.863116827520099	0.618	0.431	1.46052909678623e-239	DNAJB1
6	2.38290194967659e-234	0.345970538933001	0.563	0.34	7.14870584902978e-231	VSIG4
6	3.13636071763839e-234	0.392410124806239	0.516	0.29	9.40908215291518e-231	AC124283.1
6	2.10168813400713e-229	0.284113953547971	0.583	0.292	6.30506440202138e-226	TMIGD3
6	1.63365636718698e-224	0.488951717792905	0.582	0.333	4.90096910156093e-221	KCTD12
6	9.47962865090914e-224	0.814416900124142	0.527	0.252	2.84388859527274e-220	IPCEF1
6	1.50471355376475e-221	0.795692779881451	0.536	0.288	4.51414066129425e-218	UCKL1-AS1
6	8.41397791637858e-221	0.454541290452227	0.552	0.29	2.52419337491357e-217	SLCO2B1
6	4.49075073998911e-219	0.56534722124232	0.664	0.473	1.34722522199673e-215	ZFP36L2
6	2.55068110726148e-214	0.449853364594701	0.607	0.351	7.65204332178443e-211	GPR34
6	8.92917527277118e-214	0.600760261766031	0.618	0.441	2.67875258183136e-210	WSB1
6	1.33656116949624e-206	0.842003843180263	0.595	0.415	4.00968350848873e-203	RHOB
6	2.14669647203181e-206	0.310892323459808	0.63	0.424	6.44008941609543e-203	NFKBIA
6	8.36105443162565e-202	0.361927000937514	0.665	0.427	2.50831632948769e-198	RGS10
6	3.38259091034243e-194	1.07003377097137	0.559	0.337	1.01477727310273e-190	HSPH1
6	2.09963457197675e-193	0.955121930060982	0.512	0.318	6.29890371593024e-190	ATM
6	1.52107162515951e-190	0.491773298245277	0.604	0.391	4.56321487547854e-187	A2M
6	3.15376422069923e-190	0.488983257706512	0.529	0.283	9.4612926620977e-187	HAVCR2
6	7.34713910264956e-189	0.746127446549183	0.569	0.404	2.20414173079487e-185	PPP1R15A
6	2.25691104027817e-187	0.723072796875662	0.579	0.405	6.77073312083451e-184	FKBP5
6	7.98951486385317e-184	0.293581307488657	0.514	0.276	2.39685445915595e-180	IGSF6
6	2.41471185694211e-179	0.642942366497269	0.579	0.45	7.24413557082634e-176	N4BP2L2
6	1.0590453696874e-178	0.66106480726081	0.506	0.337	3.17713610906219e-175	SKIL
6	1.04954647441888e-173	0.574413488275683	0.503	0.263	3.14863942325663e-170	MYO1F
6	3.55628729164637e-172	0.63131165221036	0.537	0.29	1.06688618749391e-168	VSIR
6	5.4916614348885e-172	0.481314983020304	0.506	0.39	1.64749843046655e-168	GADD45B
6	1.29755561356535e-171	0.466878689066652	0.671	0.512	3.89266684069605e-168	PABPC1
6	8.93735498556767e-170	1.17198857370412	0.503	0.283	2.6812064956703e-166	SYT6
6	6.38779440250497e-167	0.424605656767207	0.638	0.446	1.91633832075149e-163	LAPTM5
6	1.46258150377097e-165	0.536644552672697	0.607	0.47	4.38774451131291e-162	MT-ND3
6	2.11266042410752e-160	1.78626586590376	0.504	0.298	6.33798127232256e-157	HIST1H2BC
6	2.50534058639571e-157	0.270701138871993	0.654	0.462	7.51602175918713e-154	CTSB
6	1.28413024409062e-155	0.579717320959202	0.618	0.458	3.85239073227186e-152	ID2
6	6.83616271386737e-151	0.46391306569488	0.675	0.542	2.05084881416021e-147	UBC
6	1.00261463830465e-150	0.299620445541105	0.65	0.46	3.00784391491394e-147	CYBA
6	1.44815948347713e-146	0.760799826134956	0.502	0.267	4.3444784504314e-143	ST6GAL1
6	4.29670965088872e-141	2.54622393712758	0.507	0.225	1.28901289526662e-137	P2RY12
6	1.88322791131985e-138	0.529059031422701	0.526	0.298	5.64968373395956e-135	APBB1IP
6	5.80546955087036e-134	0.336360521706023	0.53	0.361	1.74164086526111e-130	LST1
6	1.09475927721616e-129	0.611431280380548	0.506	0.309	3.28427783164847e-126	CYFIP1
6	7.66464386992757e-127	0.748638112782118	0.505	0.277	2.29939316097827e-123	SLC25A37
6	2.1104189711852e-123	0.334159611580873	0.647	0.493	6.33125691355559e-120	PSAP
6	8.25692738136172e-121	0.767431235419291	0.511	0.406	2.47707821440851e-117	DDX3X
6	1.57449388961286e-119	0.437288082958773	0.508	0.411	4.72348166883857e-116	GRN
6	3.8815902188948e-119	0.395544833747063	0.622	0.495	1.16447706566844e-115	MARCKS
6	1.72229742107611e-113	0.671703672553573	0.538	0.441	5.16689226322833e-110	SRSF7
6	2.59218186190574e-111	0.643498145853502	0.507	0.325	7.77654558571721e-108	MAF
6	1.78520883998567e-109	0.361360387416944	0.557	0.402	5.35562651995701e-106	FCGRT
6	1.62788821870164e-106	0.292305202838456	0.67	0.551	4.88366465610492e-103	HLA-B
6	9.53927819174406e-102	0.431332966535338	0.508	0.368	2.86178345752322e-98	ITGB2
6	1.58415408546124e-98	0.712273366029655	0.543	0.463	4.75246225638373e-95	HNRNPU
6	1.4783603793797e-95	0.4473553048881	0.556	0.357	4.4350811381391e-92	PTPRC
6	1.41605944923698e-93	0.278990922556861	0.513	0.374	4.24817834771094e-90	CD37
6	1.23584440665091e-84	0.329652033941892	0.581	0.443	3.70753321995273e-81	PNRC1
6	2.62023821828167e-78	0.351787568792788	0.563	0.466	7.86071465484502e-75	MT-ND1
6	1.51603527824506e-77	0.364799626721265	0.561	0.462	4.54810583473517e-74	ASAH1
6	3.56322033572297e-72	0.539208342214583	0.546	0.431	1.06896610071689e-68	HERPUD1
6	3.25659883095794e-66	0.325361553324489	0.544	0.453	9.76979649287383e-63	GLUL
6	4.47534625508208e-55	0.364222615301732	0.516	0.427	1.34260387652462e-51	JUND
6	3.95331619542019e-53	0.357876404262353	0.621	0.549	1.18599485862606e-49	HSP90AB1
6	6.228532778343e-45	0.367621070207812	0.526	0.454	1.8685598335029e-41	MT-CO1
6	4.6257350484094e-43	0.287471547749864	0.588	0.513	1.38772051452282e-39	HNRNPA2B1
6	4.01168177959894e-38	0.270357400620183	0.538	0.477	1.20350453387968e-34	MT-ND2
6	1.01969763226362e-36	0.372433279653137	0.549	0.511	3.05909289679087e-33	EIF4A1
6	3.60824342121322e-08	0.349250982172429	0.509	0.514	0.000108247302636396	HSPA8
7	0	4.36740462943695	0.54	0.209	0	KMT2E-AS1
7	0	4.30022521151968	0.598	0.204	0	PTGS2
7	0	3.61573984193145	0.677	0.228	0	SERPINE1
7	0	3.45049970245877	0.606	0.216	0	RNASE4
7	0	3.11750351386669	0.639	0.3	0	PDPN
7	0	3.01926644944127	0.971	0.223	0	VEGFA
7	0	2.97980832806151	0.864	0.286	0	MT1X
7	0	2.95263909608142	0.827	0.177	0	TREM1
7	0	2.87349115382074	0.673	0.268	0	LIPG
7	0	2.85737072688812	0.778	0.202	0	INSIG2
7	0	2.78858018204804	0.583	0.26	0	HSPA6
7	0	2.69509509343651	0.874	0.179	0	NDRG1
7	0	2.37810153132971	0.6	0.205	0	HGF
7	0	2.28558611109927	0.86	0.24	0	CHI3L1
7	0	2.24725774280371	0.623	0.186	0	AL133453.1
7	0	2.17352477100752	0.829	0.327	0	CLEC2B
7	0	2.12412620378898	0.55	0.203	0	DNAJB9
7	0	2.04789837133851	0.956	0.477	0	GAPDH
7	0	2.03290687869764	0.853	0.181	0	ERO1A
7	0	2.00894589140487	0.712	0.354	0	SOD2
7	0	1.92670133980841	0.62	0.159	0	RRAS
7	0	1.90401589614017	0.659	0.147	0	ITGA5
7	0	1.89269854638662	0.777	0.322	0	BNIP3L
7	0	1.84304490900254	0.592	0.26	0	DDIT3
7	0	1.83279334597075	0.639	0.335	0	HSPA5
7	0	1.82726414276784	0.607	0.199	0	PLK2
7	0	1.69246022862012	0.71	0.306	0	LGALS3
7	0	1.63532249988303	0.743	0.254	0	TCEAL9
7	0	1.56468023550228	0.872	0.435	0	SEC61G
7	0	1.5290344334367	0.814	0.403	0	MT2A
7	0	1.52864583135489	0.578	0.189	0	AC087564.1
7	0	1.49489192818719	0.628	0.283	0	DUSP6
7	0	1.49420747781367	0.85	0.391	0	PGK1
7	0	1.48622973010642	0.805	0.198	0	ADM
7	0	1.46317171214301	0.537	0.226	0	ZNF217
7	0	1.42047025104424	0.781	0.537	0	UBC
7	0	1.38429902891874	0.86	0.474	0	TPI1
7	0	1.38380637655622	0.667	0.295	0	PPP1R14B
7	0	1.35189979994099	0.627	0.198	0	KDM3A
7	0	1.32977189804125	0.813	0.419	0	ENO1
7	0	1.31143998718118	0.76	0.171	0	FEM1C
7	0	1.30756756958317	0.505	0.164	0	FAS
7	0	1.27910407917047	0.776	0.434	0	WSB1
7	0	1.27350827054619	0.607	0.218	0	BCAT1
7	0	1.26766094986814	0.7	0.263	0	ARRDC3
7	0	1.26279699573688	0.515	0.27	0	ATF3
7	0	1.1745304417784	0.585	0.22	0	SERTAD1
7	0	1.16446657136803	0.523	0.24	0	LINC02256
7	0	1.15405844065671	0.788	0.538	0	ZFAS1
7	0	1.13554227908837	0.756	0.465	0	TMSB10
7	0	1.11974994585684	0.574	0.203	0	TRIO
7	0	1.08921615025933	0.66	0.361	0	SMS
7	0	1.08380632238705	0.562	0.263	0	MDM2
7	0	1.07542534903869	0.792	0.506	0	RPL36
7	0	1.05741448620519	0.709	0.422	0	HSP90B1
7	0	1.04442536008626	0.553	0.259	0	EIF4EBP1
7	0	1.03961380732369	0.523	0.244	0	ZNF830
7	0	1.01796132166781	0.714	0.181	0	SLC16A1
7	0	1.00681807129243	0.761	0.388	0	PKM
7	0	1.00573178694344	0.707	0.218	0	HK2
7	0	0.994639710275668	0.595	0.317	0	YBX3
7	0	0.990046590791116	0.799	0.387	0	S100A10
7	0	0.96883594966459	0.504	0.176	0	FAM20C
7	0	0.943391150698087	0.785	0.365	0	MT3
7	0	0.897004051080754	0.853	0.436	0	VIM
7	0	0.892883558868466	0.577	0.202	0	CYSTM1
7	0	0.891517462447423	0.536	0.182	0	LTBP3
7	0	0.884307492804695	0.503	0.188	0	KDM5B
7	0	0.882374131567047	0.718	0.407	0	CD9
7	0	0.847055415144283	0.657	0.215	0	ATP13A3
7	0	0.826430738236418	0.837	0.438	0	MIF
7	0	0.82020174799195	0.579	0.218	0	SCD
7	0	0.809821938230459	0.6	0.209	0	HIST4H4
7	0	0.802029784452543	0.595	0.344	0	NORAD
7	0	0.777489187367993	0.751	0.425	0	LDHA
7	0	0.756780374863919	0.588	0.212	0	FRMD6-AS1
7	0	0.750393510591521	0.561	0.198	0	MAP3K6
7	0	0.726597192649722	0.552	0.186	0	SLC35E3
7	0	0.726572388188695	0.638	0.335	0	TAF7
7	0	0.718130737660021	0.559	0.228	0	SLC15A4
7	0	0.699695671838307	0.648	0.203	0	GOLGA8A
7	0	0.678844871399262	0.531	0.221	0	RBM48
7	0	0.675825635220192	0.619	0.181	0	TWSG1
7	0	0.66348687968885	0.733	0.49	0	ACTG1
7	0	0.66287319382861	0.617	0.265	0	ZNF600
7	0	0.62939932976527	0.59	0.199	0	IRAK2
7	0	0.627587012927821	0.606	0.345	0	EMP3
7	0	0.621213870300136	0.644	0.324	0	TIMP1
7	0	0.594193361768523	0.719	0.185	0	ZNF395
7	0	0.593875408964438	0.683	0.396	0	PHPT1
7	0	0.575326599564752	0.587	0.275	0	ZMAT3
7	0	0.557997906364418	0.644	0.32	0	ANXA2
7	0	0.532377657440461	0.686	0.439	0	S100A6
7	0	0.527793770931208	0.63	0.226	0	RCOR1
7	0	0.508130439377608	0.569	0.233	0	FAM210A
7	0	0.472538015361729	0.567	0.231	0	CDH13
7	0	0.457099149842747	0.574	0.274	0	MICA
7	0	0.437871809095531	0.509	0.25	0	ZFAND2A
7	0	0.428218465270749	0.529	0.261	0	SLC2A3
7	0	0.397824888756536	0.535	0.24	0	NEB
7	0	0.388745223440995	0.586	0.29	0	CCDC136
7	0	0.360403372022243	0.691	0.173	0	JAG1
7	0	0.352131212063524	0.534	0.206	0	TARSL2
7	0	0.334884791880829	0.517	0.206	0	CCSAP
7	0	0.332043358180583	0.554	0.225	0	TUBA1C
7	0	0.293690550162218	0.638	0.31	0	BEX3
7	0	0.268482622186063	0.552	0.223	0	BNC2
7	0	0.253594559239717	0.508	0.188	0	XPOT
7	0	0.251859054759479	0.573	0.193	0	TNFRSF12A
7	1.68014891277292e-294	0.822672977833523	0.634	0.341	5.04044673831875e-291	P4HB
7	3.54194437893181e-285	0.411667686934464	0.711	0.452	1.06258331367954e-281	LGALS1
7	3.38954878111729e-280	0.553037122883148	0.731	0.463	1.01686463433519e-276	SNRPD2
7	2.280402622704e-279	1.11446739146824	0.559	0.425	6.841207868112e-276	JUND
7	5.43460616267413e-279	0.751993501019418	0.582	0.322	1.63038184880224e-275	RNMT
7	1.44167070819299e-274	1.67819477292403	0.515	0.218	4.32501212457897e-271	ITPR1
7	4.38854693954229e-274	1.1415805828553	0.587	0.436	1.31656408186269e-270	DNAJB1
7	2.47198985025871e-269	0.743919862279879	0.718	0.537	7.41596955077612e-266	RPS28
7	1.06082201188313e-264	0.671620774960877	0.573	0.239	3.1824660356494e-261	UBA1
7	4.6632963466157e-262	1.05121539784254	0.618	0.315	1.39898890398471e-258	AMD1
7	3.71975639921665e-261	0.735644109065648	0.642	0.428	1.11592691976499e-257	CALR
7	2.86990217615568e-257	0.807514608988412	0.524	0.346	8.60970652846705e-254	NAMPT
7	1.40820052597623e-252	0.671432253157064	0.503	0.232	4.22460157792868e-249	PPP1R3B
7	1.71478697590973e-252	0.305697358407241	0.526	0.227	5.1443609277292e-249	P4HA1
7	4.56262096251897e-249	0.898696953911101	0.588	0.281	1.36878628875569e-245	LMAN1
7	5.00530742681107e-249	0.712409147687182	0.669	0.404	1.50159222804332e-245	CANX
7	1.20494529494926e-248	0.435204797283882	0.503	0.254	3.61483588484777e-245	CALU
7	9.13558935930324e-242	0.346728441598165	0.662	0.384	2.74067680779097e-238	DSTN
7	8.92369670778797e-231	0.264029828153737	0.545	0.252	2.67710901233639e-227	AC092140.1
7	4.70742383693051e-229	0.730646209220094	0.714	0.56	1.41222715107915e-225	RPS19
7	5.51641881386637e-226	0.540907734842581	0.665	0.429	1.65492564415991e-222	PPDPF
7	2.32730194600418e-209	0.765489542804695	0.532	0.225	6.98190583801254e-206	AC097534.2
7	3.11782247767723e-209	0.520407376736448	0.672	0.463	9.3534674330317e-206	RPS27L
7	2.47623706382424e-206	0.816791694422874	0.536	0.256	7.42871119147273e-203	FAM162A
7	2.20920733311058e-200	0.604966667195226	0.64	0.447	6.62762199933175e-197	EGR1
7	1.21118307261326e-197	0.36198522001705	0.516	0.178	3.63354921783977e-194	CDK16
7	2.73105380519198e-191	0.665658957600841	0.523	0.26	8.19316141557595e-188	SMIM3
7	4.73404280481942e-191	0.361624535099065	0.646	0.389	1.42021284144583e-187	BSG
7	1.8532701313723e-188	0.540750220704508	0.515	0.24	5.55981039411689e-185	NPIPA1
7	1.72743189821867e-180	0.382187280349661	0.655	0.465	5.18229569465602e-177	DYNLL1
7	9.07870421803661e-168	0.370489215905148	0.688	0.493	2.72361126541098e-164	CHCHD2
7	7.18101412426933e-163	0.409555355108642	0.501	0.368	2.1543042372808e-159	EIF5B
7	5.17229845958632e-157	0.425973723984814	0.612	0.395	1.5516895378759e-153	PPP1CB
7	3.8856536961573e-156	0.631900244637619	0.677	0.547	1.16569610884719e-152	RPS15
7	8.76562605486875e-156	1.22326308009685	0.536	0.266	2.62968781646063e-152	EPB41L4A-AS1
7	5.42167166198717e-154	0.468160924723455	0.667	0.505	1.62650149859615e-150	JUN
7	6.30316040365252e-149	0.495970601781668	0.58	0.351	1.89094812109576e-145	PDIA6
7	6.5710118252973e-144	0.523780431056452	0.563	0.35	1.97130354758919e-140	SQSTM1
7	1.7772562688482e-132	0.666432747840457	0.519	0.319	5.3317688065446e-129	ANKRD12
7	1.02082319819421e-118	0.443751237605204	0.52	0.376	3.06246959458262e-115	EIF2S2
7	8.09663085805384e-117	0.444086184151465	0.625	0.461	2.42898925741615e-113	PPIB
7	4.65939505103937e-114	0.425316510887182	0.584	0.38	1.39781851531181e-110	VMP1
7	3.64851514403041e-103	0.342689398427679	0.525	0.274	1.09455454320912e-99	PRDX4
7	2.84742812693799e-99	0.586916427126459	0.517	0.339	8.54228438081398e-96	ARF4
7	4.4294928661263e-95	0.507960110023097	0.51	0.438	1.32884785983789e-91	HSPA1B
7	6.68351759030397e-94	0.284416191079924	0.626	0.455	2.00505527709119e-90	RTN4
7	1.50496979813064e-93	1.99212028922002	0.525	0.315	4.51490939439193e-90	PCLO
7	1.73424229360592e-93	0.595199339516125	0.567	0.451	5.20272688081777e-90	CEBPD
7	2.45935996500954e-90	0.347435466142308	0.547	0.428	7.37807989502863e-87	YWHAZ
7	1.5521155994818e-89	0.260378010859523	0.564	0.337	4.6563467984454e-86	NENF
7	5.38391217766733e-87	0.276732547548793	0.6	0.45	1.6151736533002e-83	CD99
7	9.98867901745201e-75	0.250056507596213	0.529	0.316	2.9966037052356e-71	NDUFA5
7	1.16099582191416e-49	0.324393130864223	0.573	0.488	3.48298746574247e-46	GNAS
7	6.973497845586e-46	0.272031096620592	0.514	0.297	2.0920493536758e-42	CFDP1
7	3.76965611799944e-44	0.298126212760379	0.561	0.488	1.13089683539983e-40	FTH1
7	7.47427159744894e-37	0.326199473729804	0.636	0.584	2.24228147923468e-33	RPS5
7	5.66083418556083e-09	0.263172810070582	0.519	0.496	1.69825025566825e-05	HSPA1A
8	0	2.91217191197238	0.73	0.257	0	SCRG1
8	0	2.37355132349136	0.818	0.201	0	IFI27
8	0	2.19230357112373	0.887	0.37	0	MT3
8	0	2.00630449777173	0.787	0.257	0	CHI3L1
8	0	1.65471590888731	0.888	0.494	0	NDUFA4
8	0	1.62269337072592	0.877	0.436	0	S100A6
8	0	1.59399789149139	0.871	0.452	0	CST3
8	0	1.54940798347843	0.804	0.485	0	ATP5MF
8	0	1.48535777852877	0.799	0.381	0	FABP5
8	0	1.44782056239252	0.858	0.491	0	HINT1
8	0	1.40377617672975	0.757	0.344	0	EMP3
8	0	1.40275539200452	0.658	0.334	0	POLR2I
8	0	1.38895037535818	0.639	0.287	0	NME1
8	0	1.3785117847869	0.911	0.489	0	GAPDH
8	0	1.37449492440274	0.644	0.294	0	S100A13
8	0	1.37166919223762	0.755	0.468	0	SNRPD2
8	0	1.36612447305369	0.88	0.474	0	DBI
8	0	1.34982017883327	0.725	0.4	0	PHPT1
8	0	1.33876008963866	0.72	0.446	0	POLR2L
8	0	1.33582060846119	0.887	0.409	0	MT2A
8	0	1.3051103262246	0.748	0.384	0	PRDX2
8	0	1.30366860310357	0.769	0.403	0	BST2
8	0	1.30195799086883	0.778	0.429	0	PPDPF
8	0	1.27252843358275	0.744	0.464	0	UQCRQ
8	0	1.26559655921623	0.762	0.386	0	DSTN
8	0	1.25385168522759	0.756	0.479	0	NDUFB2
8	0	1.25366197974546	0.643	0.286	0	IFI6
8	0	1.23630116807341	0.783	0.49	0	COX6A1
8	0	1.21883544691827	0.823	0.472	0	CD63
8	0	1.21383964790193	0.611	0.204	0	KIF9
8	0	1.2058738285787	0.759	0.456	0	SOD1
8	0	1.19633669803756	0.749	0.447	0	CD99
8	0	1.1911080985172	0.686	0.316	0	TSC22D4
8	0	1.17847987293937	0.813	0.478	0	COX6C
8	0	1.16382592621016	0.862	0.399	0	TUBA1A
8	0	1.15173005425144	0.756	0.384	0	PTMS
8	0	1.13361099045477	0.734	0.327	0	TIMP1
8	0	1.1299231068448	0.801	0.512	0	RPL36
8	0	1.10808058519157	0.696	0.312	0	IFITM3
8	0	1.10048569480748	0.733	0.398	0	S100A10
8	0	1.06481169476611	0.634	0.23	0	NMB
8	0	1.06467594543951	0.778	0.458	0	YWHAE
8	0	1.05329276210453	0.788	0.447	0	SEC61G
8	0	1.03525871534054	0.765	0.494	0	CHCHD2
8	0	1.02916839223645	0.767	0.412	0	CD9
8	0	1.01788568378666	0.812	0.531	0	TMSB4X
8	0	1.01481206679472	0.577	0.29	0	SPATS2L
8	0	0.999219837028829	0.73	0.486	0	GSTP1
8	0	0.985619754127361	0.773	0.486	0	TPI1
8	0	0.967952961185976	0.754	0.35	0	S100B
8	0	0.958776704179924	0.771	0.325	0	GPM6B
8	0	0.954679325308373	0.797	0.558	0	RPL41
8	0	0.947929122242331	0.69	0.387	0	SRI
8	0	0.929468631346448	0.775	0.514	0	PPIA
8	0	0.888544010887949	0.728	0.358	0	CKB
8	0	0.851486446856453	0.746	0.456	0	LGALS1
8	0	0.822502084889003	0.782	0.448	0	VIM
8	0	0.757064899780877	0.773	0.483	0	TUBA1B
8	0	0.712089133176012	0.733	0.451	0	MIF
8	0	0.596118063278727	0.604	0.233	0	TRIQK
8	0	0.423597817060638	0.654	0.271	0	CARD16
8	0	0.374054939724169	0.557	0.232	0	CCDC127
8	3.14531898245715e-307	1.03037770111007	0.722	0.473	9.43595694737145e-304	TMSB10
8	9.00467440334388e-305	0.857948142634187	0.753	0.494	2.70140232100316e-301	ACTG1
8	7.52521212429143e-298	0.932681048362177	0.716	0.458	2.25756363728743e-294	NDUFS5
8	1.84578102792687e-294	0.802361242191578	0.73	0.466	5.53734308378062e-291	DYNLL1
8	3.12759157387623e-285	0.827520255789826	0.765	0.546	9.38277472162868e-282	RPS15
8	6.5979533166825e-284	0.996007615945811	0.713	0.475	1.97938599500475e-280	PEBP1
8	1.38364473476774e-281	1.27901121524057	0.643	0.398	4.15093420430321e-278	PPP1CB
8	6.23926075172357e-278	0.895475714729899	0.707	0.477	1.87177822551707e-274	ELOB
8	1.79841120788875e-274	0.892968725835161	0.725	0.5	5.39523362366624e-271	CALM2
8	7.94562132114091e-273	0.903126264599052	0.719	0.45	2.38368639634227e-269	LDHB
8	8.80867778328937e-272	0.833937114353894	0.718	0.47	2.64260333498681e-268	CALM1
8	1.67067105765314e-270	0.847677757683947	0.683	0.315	5.01201317295941e-267	BEX3
8	3.4205053373488e-269	1.10576552438405	0.67	0.4	1.02615160120464e-265	PKM
8	7.59155344995812e-268	0.755215850319954	0.598	0.31	2.27746603498744e-264	MT1X
8	1.43978343703944e-251	0.716498154967379	0.528	0.212	4.31935031111833e-248	CYSTM1
8	9.53248022774619e-246	1.21562795750448	0.622	0.354	2.85974406832386e-242	IFI27L2
8	1.13022404877304e-245	0.538103822097381	0.501	0.221	3.39067214631911e-242	TIMM50
8	1.01274009561002e-243	0.779712184937673	0.648	0.395	3.03822028683005e-240	BSG
8	6.66780760570769e-242	0.875380562713604	0.698	0.466	2.00034228171231e-238	RPS27L
8	8.44975307646807e-226	1.05620623842025	0.586	0.301	2.53492592294042e-222	RAMP1
8	1.36958128326762e-221	0.897081061114817	0.637	0.341	4.10874384980286e-218	TBCB
8	6.16602830917497e-217	0.380814711940424	0.506	0.193	1.84980849275249e-213	SPAG16
8	1.15926080763971e-216	0.876112112180889	0.645	0.452	3.47778242291914e-213	ANXA5
8	3.44705143280605e-213	0.622698417682182	0.682	0.454	1.03411542984182e-209	ARL6IP1
8	2.68889252956298e-208	0.517203477195956	0.578	0.317	8.06667758868893e-205	SELENBP1
8	4.28966897296518e-208	0.648210788939614	0.699	0.483	1.28690069188955e-204	ACTB
8	7.54299053135349e-207	1.01797613041229	0.581	0.318	2.26289715940605e-203	NDUFA5
8	1.08596420580867e-202	0.792766681230849	0.627	0.412	3.25789261742601e-199	C12orf57
8	1.13717217232971e-202	0.937026069476047	0.651	0.403	3.41151651698913e-199	ANAPC11
8	1.03992011387477e-197	0.684944512517978	0.681	0.487	3.1197603416243e-194	SUB1
8	1.38413471300086e-188	0.742450038036912	0.539	0.27	4.15240413900259e-185	GATM
8	2.70655932323396e-180	2.03502493054653	0.577	0.264	8.11967796970188e-177	GPM6A
8	2.60258606899427e-175	1.10763030590838	0.557	0.253	7.80775820698281e-172	MYL6B
8	4.94135082379841e-162	0.626859896215002	0.69	0.494	1.48240524713952e-158	PRDX1
8	5.01178191032132e-162	0.756169014238521	0.565	0.322	1.5035345730964e-158	ZNF428
8	2.40126916993909e-158	0.803112367903559	0.635	0.434	7.20380750981726e-155	SELENOW
8	5.60611324128967e-154	0.755824503518696	0.547	0.343	1.6818339723869e-150	NENF
8	1.4932438039113e-148	0.960908242200033	0.55	0.305	4.47973141173391e-145	RHOC
8	2.88907633336929e-148	0.685105023736124	0.64	0.463	8.66722900010786e-145	PPIB
8	4.98323991165717e-142	0.557688275268573	0.633	0.44	1.49497197349715e-138	RAN
8	4.97851242278118e-133	0.563450709619706	0.707	0.563	1.49355372683436e-129	RPS19
8	9.12478912288707e-129	0.685228939897479	0.555	0.383	2.73743673686612e-125	PA2G4
8	2.22012157776871e-125	0.596798407441254	0.631	0.484	6.66036473330613e-122	HSPE1
8	5.15073825902606e-122	1.10817005584009	0.517	0.323	1.54522147770782e-118	LGALS3
8	4.38227894975472e-115	0.784813487819435	0.508	0.274	1.31468368492642e-111	PON2
8	4.95208894222146e-114	0.807414016805328	0.547	0.308	1.48562668266644e-110	NHP2
8	1.18643552164178e-110	0.489111990356344	0.61	0.436	3.55930656492533e-107	ENO1
8	4.71582612633409e-107	0.744980990703112	0.556	0.373	1.41474783790023e-103	POLR2J
8	1.23230000032649e-106	0.513073415069545	0.706	0.582	3.69690000097947e-103	RPS5
8	6.86510996770787e-105	0.489701805122102	0.665	0.54	2.05953299031236e-101	YBX1
8	3.08071369819346e-102	0.894917254019732	0.502	0.264	9.24214109458038e-99	SCOC
8	2.39015660967479e-100	0.346522842106577	0.649	0.495	7.17046982902438e-97	HMGB1
8	2.82954519084387e-97	0.389629555598731	0.702	0.543	8.4886355725316e-94	RPL23A
8	8.85866806936462e-94	0.631082994534127	0.563	0.402	2.65760042080939e-90	FKBP1A
8	3.02950631840145e-88	0.880456550998855	0.518	0.363	9.08851895520436e-85	PRDX6
8	1.41829214377606e-86	0.374895383761791	0.596	0.425	4.25487643132819e-83	TUBB
8	9.28380515185954e-81	0.478299570038256	0.588	0.43	2.78514154555786e-77	SELENOK
8	1.09821672214467e-78	0.626486104605784	0.562	0.354	3.29465016643402e-75	DYNLT1
8	1.25976353165986e-71	0.436851090759943	0.659	0.543	3.77929059497957e-68	RPS28
8	2.61595659443374e-64	0.513403893670646	0.551	0.398	7.84786978330122e-61	TXN
8	4.59796605438448e-64	0.599382835220161	0.526	0.368	1.37938981631535e-60	AP1S2
8	4.36481323510059e-53	0.330107036348403	0.55	0.44	1.30944397053018e-49	LDHA
8	5.38743542696478e-53	0.375564013648881	0.534	0.354	1.61623062808943e-49	YWHAQ
8	2.96680555506685e-47	0.271459635423639	0.629	0.53	8.90041666520056e-44	H3F3A
8	1.3460121316322e-41	0.462714292172533	0.505	0.431	4.0380363948966e-38	SPCS1
8	5.43847931843832e-40	0.273394614613768	0.604	0.551	1.63154379553149e-36	ZFAS1
8	1.86738678531299e-38	0.326361628286726	0.531	0.4	5.60216035593898e-35	C4orf48
8	1.45443968790134e-37	0.347583792201739	0.572	0.49	4.36331906370401e-34	GNAS
8	6.07342400096755e-31	0.40856685708065	0.528	0.431	1.82202720029026e-27	CYCS
8	5.2531313707483e-29	0.35144878960642	0.539	0.44	1.57593941122449e-25	GUK1
8	2.13432689128156e-28	0.369816908172446	0.553	0.475	6.40298067384468e-25	SSR4
8	1.52768012639283e-12	0.31674301754599	0.507	0.455	4.58304037917849e-09	SERBP1
8	3.02127922937827e-09	0.254207795081783	0.561	0.539	9.06383768813481e-06	HLA-A
9	0	4.51165102626693	0.628	0.168	0	KPNA2
9	0	4.40043599888831	0.818	0.369	0	HIST1H4C
9	0	4.38857524690425	0.749	0.222	0	UBE2S
9	0	4.3752559121504	0.668	0.152	0	ATAD2
9	0	4.24201951872514	0.801	0.176	0	PCNA
9	0	4.21661290911539	0.819	0.136	0	PTTG1
9	0	4.14492871792154	0.754	0.163	0	CKAP2
9	0	3.76685821356069	0.786	0.162	0	H2AFX
9	0	3.65127568974214	0.707	0.214	0	CKS2
9	0	3.48636789114128	0.903	0.308	0	HMGB2
9	0	3.37919442980712	0.817	0.159	0	SMC4
9	0	3.35028981361786	0.718	0.19	0	MCM7
9	0	3.080781655585	0.979	0.43	0	HMGN2
9	0	3.04130272041662	0.972	0.278	0	STMN1
9	0	2.98547367796911	0.783	0.238	0	TMPO
9	0	2.95992367418883	0.975	0.423	0	H2AFZ
9	0	2.84294868395865	0.987	0.473	0	TUBA1B
9	0	2.71823361371598	0.748	0.161	0	DTYMK
9	0	2.69827795581215	0.796	0.206	0	ANP32E
9	0	2.68512469005092	0.778	0.183	0	TMEM106C
9	0	2.60473604720153	0.759	0.141	0	GMNN
9	0	2.54582453656325	0.712	0.187	0	RFC4
9	0	2.52371103082447	0.743	0.177	0	FBXO5
9	0	2.52202797659021	0.746	0.161	0	CKS1B
9	0	2.51318639516703	0.828	0.302	0	LSM5
9	0	2.4731664216851	0.766	0.298	0	TUBB4B
9	0	2.44796247676892	0.762	0.304	0	DUT
9	0	2.42466627819065	0.64	0.229	0	TUBA1C
9	0	2.40667597386566	0.774	0.179	0	ITGB3BP
9	0	2.4024333124819	0.821	0.448	0	ARL6IP1
9	0	2.3833846627774	0.977	0.481	0	HMGB1
9	0	2.37871545348989	0.676	0.172	0	DBF4
9	0	2.31305570457187	0.658	0.218	0	MZT1
9	0	2.30089988959204	0.918	0.35	0	CKB
9	0	2.29359269848786	0.935	0.411	0	TUBB
9	0	2.1901951016794	0.82	0.332	0	H2AFV
9	0	2.12714237092909	0.904	0.418	0	NUCKS1
9	0	2.12483455183247	0.857	0.249	0	PSIP1
9	0	2.1136916037271	0.906	0.428	0	RAN
9	0	2.09879998765472	0.613	0.176	0	MCM3
9	0	2.04795878354041	0.747	0.29	0	CCND2
9	0	2.01691415212142	0.683	0.197	0	BRCA1
9	0	2.01416426236772	0.85	0.38	0	PTMS
9	0	2.00479149465482	0.696	0.213	0	RFC2
9	0	1.98905882249152	0.638	0.206	0	MMS22L
9	0	1.9726970750942	0.682	0.21	0	DNMT1
9	0	1.94976538739802	0.748	0.18	0	DHFR
9	0	1.92095792658651	0.687	0.219	0	RPA3
9	0	1.90897855801773	0.697	0.159	0	BARD1
9	0	1.9047641301516	0.701	0.176	0	SMC2
9	0	1.88242786109274	0.685	0.203	0	NUDT1
9	0	1.86762480354848	0.772	0.181	0	MAGOHB
9	0	1.86382832339725	0.755	0.259	0	CBX5
9	0	1.85239510493318	0.686	0.193	0	SKA2
9	0	1.84239546595967	0.742	0.228	0	SEZ6
9	0	1.82212539764037	0.679	0.157	0	GPSM2
9	0	1.77680524950792	0.668	0.206	0	PRIM1
9	0	1.74156124328749	0.784	0.391	0	DEK
9	0	1.67143595776715	0.691	0.318	0	NASP
9	0	1.60090247872643	0.64	0.182	0	HELLS
9	0	1.58355151652947	0.714	0.379	0	JPT1
9	0	1.50534362873089	0.831	0.462	0	DYNLL1
9	0	1.48561198847225	0.667	0.222	0	CDK4
9	0	1.47672710009529	0.892	0.514	0	UBB
9	0	1.47335498105185	0.923	0.508	0	PPIA
9	0	1.46786083239756	0.801	0.309	0	MLEC
9	0	1.34962520015272	0.785	0.405	0	C12orf57
9	0	1.34724261731307	0.68	0.195	0	PAFAH1B3
9	0	1.34383225479995	0.862	0.495	0	CALM2
9	0	1.3354917303417	0.578	0.163	0	MPHOSPH9
9	0	1.32845563358931	0.54	0.153	0	LMO7
9	0	1.32705553094112	0.578	0.213	0	CYP51A1
9	0	1.32026223973111	0.777	0.374	0	PA2G4
9	0	1.30537532612703	0.955	0.395	0	TUBA1A
9	0	1.30518922372622	0.806	0.382	0	SRI
9	0	1.21386287554295	0.852	0.445	0	LDHB
9	0	1.20925820305043	0.867	0.486	0	COX6A1
9	0	1.19684240399896	0.836	0.38	0	PRDX2
9	0	1.18715280346946	0.798	0.397	0	ANAPC11
9	0	1.17286329380298	0.866	0.489	0	CHCHD2
9	0	1.16854345166332	0.874	0.49	0	HINT1
9	0	1.15992888024422	0.584	0.177	0	PCBD2
9	0	1.13687067468589	0.722	0.21	0	HES6
9	0	1.1236716729325	0.878	0.495	0	NDUFA4
9	0	1.1116793986355	0.855	0.505	0	HNRNPA2B1
9	0	1.07175631368063	0.683	0.285	0	CCT2
9	0	1.06832128424826	0.727	0.366	0	POLR2J
9	0	1.06275332613695	0.62	0.198	0	GAMT
9	0	1.06102004231859	0.73	0.331	0	POLR2I
9	0	1.05972272492633	0.81	0.485	0	ATP5MF
9	0	1.05550062256793	0.657	0.217	0	FMC1
9	0	1.04925193780301	0.902	0.474	0	DBI
9	0	1.04892033970615	0.781	0.293	0	RAMP1
9	0	1.04774032827795	0.867	0.371	0	MT3
9	0	1.04599669528563	0.58	0.199	0	CEP295
9	0	1.04583058995122	0.827	0.427	0	PPDPF
9	0	1.04051119407107	0.814	0.465	0	SNRPD2
9	0	1.03827127050877	0.702	0.208	0	SLC4A8
9	0	1.02894872856896	0.714	0.394	0	HSPD1
9	0	1.02168397281677	0.583	0.197	0	BRD8
9	0	1.01504936455832	0.724	0.264	0	PON2
9	0	1.00003731822148	0.748	0.448	0	ANXA5
9	0	0.99059653947136	0.721	0.283	0	NME1
9	0	0.987447936029528	0.773	0.344	0	YWHAQ
9	0	0.985595127378703	0.764	0.314	0	ZNF428
9	0	0.98337975414513	0.719	0.317	0	RANBP1
9	0	0.976012086287029	0.628	0.227	0	NME4
9	0	0.971842514175676	0.794	0.462	0	UQCRQ
9	0	0.966944659217772	0.795	0.482	0	SUB1
9	0	0.965106692791386	0.761	0.345	0	RDX
9	0	0.954212554802346	0.646	0.174	0	MYEF2
9	0	0.953897866452836	0.852	0.455	0	YWHAE
9	0	0.948252546539896	0.84	0.521	0	H3F3A
9	0	0.933686573888144	0.77	0.39	0	BSG
9	0	0.91414626831817	0.612	0.202	0	HACD3
9	0	0.906040459057408	0.685	0.247	0	MYL6B
9	0	0.896177664890008	0.673	0.226	0	PARP2
9	0	0.893805799068499	0.669	0.306	0	CDK2AP1
9	0	0.890613804443873	0.633	0.231	0	NMB
9	0	0.884486075866425	0.871	0.321	0	GPM6B
9	0	0.881332821765489	0.722	0.261	0	PGRMC1
9	0	0.876962667909637	0.604	0.206	0	TRIP6
9	0	0.876175762114495	0.869	0.553	0	HSP90AA1
9	0	0.874823469290138	0.849	0.308	0	BEX3
9	0	0.86647916224348	0.603	0.253	0	GLO1
9	0	0.859757018540149	0.802	0.478	0	COX6C
9	0	0.836367705666721	0.652	0.332	0	LMO4
9	0	0.817821990937111	0.653	0.219	0	TUBB2A
9	0	0.817739576718358	0.773	0.456	0	SOD1
9	0	0.816648040808581	0.764	0.412	0	CD9
9	0	0.815106465050786	0.63	0.177	0	KRI1
9	0	0.809611240419044	0.771	0.478	0	NDUFB2
9	0	0.806269323421939	0.77	0.473	0	PEBP1
9	0	0.790401183361799	0.599	0.251	0	JADE1
9	0	0.787751665415292	0.832	0.533	0	YBX1
9	0	0.785695720399649	0.681	0.244	0	C8orf33
9	0	0.785261038179925	0.813	0.412	0	MT2A
9	0	0.778611953691867	0.642	0.258	0	DCTN2
9	0	0.763118578707174	0.768	0.456	0	CST3
9	0	0.76008319959362	0.828	0.5	0	PTMA
9	0	0.751363628947159	0.751	0.469	0	CALM1
9	0	0.750167896142437	0.575	0.196	0	JAM2
9	0	0.738812410144743	0.658	0.257	0	SCOC
9	0	0.728331664743847	0.663	0.251	0	CBX1
9	0	0.722324570595577	0.759	0.344	0	EMP3
9	0	0.721458225939162	0.773	0.485	0	GSTP1
9	0	0.701881807326138	0.747	0.399	0	PHPT1
9	0	0.691123297523753	0.902	0.49	0	GAPDH
9	0	0.679721665283316	0.623	0.182	0	PXMP4
9	0	0.636718736621896	0.639	0.172	0	IFI27L1
9	0	0.624149931210612	0.62	0.296	0	TECR
9	0	0.603271969989348	0.522	0.186	0	SNRNP35
9	0	0.595526157655283	0.715	0.314	0	TSC22D4
9	0	0.594535305089474	0.616	0.185	0	ALDH7A1
9	0	0.584389565217826	0.565	0.173	0	HYI
9	0	0.578536602807319	0.751	0.249	0	BTG3
9	0	0.549964848198417	0.632	0.184	0	ZWILCH
9	0	0.527575953631718	0.73	0.303	0	CDK6
9	0	0.486054406348307	0.601	0.197	0	NUP107
9	0	0.428445853434938	0.574	0.207	0	NUCB2
9	0	0.423278561968432	0.612	0.217	0	MFAP1
9	0	0.423217599867105	0.698	0.292	0	S100A13
9	0	0.39626550564272	0.523	0.203	0	WBP4
9	0	0.389019006548325	0.568	0.21	0	CCSAP
9	0	0.342558585402967	0.583	0.181	0	DTWD1
9	0	0.252901045526156	0.588	0.26	0	REV3L
9	0	0.250531264894055	0.59	0.181	0	CD320
9	9.79035607288468e-305	0.808853231759817	0.761	0.478	2.9371068218654e-301	HSPE1
9	2.34641726000894e-300	0.583516659562528	0.584	0.27	7.03925178002681e-297	ARL4A
9	5.44680824536843e-299	0.625250602042865	0.552	0.226	1.63404247361053e-295	ABI2
9	1.89174470413723e-298	0.822747957854854	0.73	0.422	5.67523411241169e-295	CYCS
9	1.45157454922286e-291	3.72238868885109	0.5	0.092	4.35472364766857e-288	APOLD1
9	1.31981123420949e-288	0.74916851002044	0.732	0.457	3.95943370262848e-285	NDUFS5
9	4.99066484380211e-285	0.664262569995291	0.64	0.276	1.49719945314063e-281	RCN2
9	8.22365821414908e-284	0.563431670808876	0.6	0.28	2.46709746424472e-280	PTPRA
9	7.58023252934451e-283	0.515881532797327	0.697	0.385	2.27406975880335e-279	FABP5
9	2.42609154102894e-280	0.887890450265168	0.577	0.222	7.27827462308681e-277	C12orf65
9	2.57291863462057e-280	0.626998614597196	0.551	0.211	7.71875590386171e-277	CDKN1B
9	5.03984623565268e-280	1.2820566889734	0.585	0.242	1.5119538706958e-276	SUPT16H
9	5.89175373841831e-279	0.655657628075416	0.789	0.485	1.76752612152549e-275	TPI1
9	1.74265633793426e-277	0.837972473879884	0.638	0.293	5.22796901380277e-274	TSPAN3
9	3.81567281754147e-276	0.529353309240523	0.576	0.196	1.14470184526244e-272	ENOPH1
9	1.28852952279845e-275	0.518450438686596	0.586	0.255	3.86558856839536e-272	TCF12
9	2.77073373098067e-271	2.53846709314166	0.538	0.21	8.31220119294201e-268	SUGP2
9	4.84442551767661e-271	0.64582660809966	0.606	0.283	1.45332765530298e-267	RASSF2
9	2.33396313333276e-270	1.24053703118146	0.561	0.254	7.00188939999828e-267	PRKDC
9	7.89614035314994e-270	1.83055506711856	0.545	0.183	2.36884210594498e-266	ATAD5
9	3.04866217742969e-266	1.2612347158423	0.515	0.172	9.14598653228906e-263	ZNF43
9	1.84149422436666e-264	0.423425901178763	0.577	0.247	5.52448267309999e-261	FAM3C
9	2.75602699914523e-260	0.518835884527532	0.559	0.212	8.26808099743569e-257	CCP110
9	4.37874947147772e-260	0.956720821594927	0.576	0.193	1.31362484144332e-256	POLD2
9	5.44122433541501e-255	1.65596527044542	0.505	0.141	1.6323673006245e-251	CDC25B
9	1.67840715106278e-254	1.24470046661461	0.579	0.198	5.03522145318835e-251	RHNO1
9	7.07300823692933e-253	0.265895160356934	0.549	0.28	2.1219024710788e-249	PPP1R3G
9	2.78140920339695e-248	0.804661168447691	0.563	0.188	8.34422761019085e-245	HPF1
9	5.87195450096602e-245	0.755383942854552	0.686	0.354	1.76158635028981e-241	PSMA4
9	3.47770510436312e-243	0.875283164051436	0.548	0.235	1.04331153130893e-239	CNIH4
9	1.11335328871389e-242	0.378304256196244	0.562	0.273	3.34005986614168e-239	DYNC1LI2
9	3.66445378833059e-242	0.373830069876849	0.592	0.343	1.09933613649918e-238	TAF7
9	5.33052206678515e-240	1.41389548484289	0.56	0.181	1.59915662003554e-236	PSRC1
9	9.42932667754815e-239	0.875884932690844	0.578	0.2	2.82879800326444e-235	TEX30
9	2.19921461690429e-238	0.671707331537503	0.598	0.246	6.59764385071286e-235	GCSH
9	3.98318660564588e-235	0.450271043058206	0.62	0.241	1.19495598169376e-231	ODC1
9	2.10446279970086e-233	0.636120161707678	0.551	0.162	6.31338839910259e-230	HIRIP3
9	9.04058452655931e-231	0.514700069603947	0.503	0.259	2.71217535796779e-227	PIP5K1B
9	6.72519952302607e-230	0.426455980392603	0.5	0.228	2.01755985690782e-226	EPRS
9	1.28708677842455e-228	0.778259636024528	0.604	0.293	3.86126033527365e-225	COPS6
9	1.38268041240783e-226	0.525946403560111	0.656	0.373	4.14804123722349e-223	TCF4
9	4.87541748431093e-225	0.368489346169998	0.697	0.389	1.46262524529328e-221	DSTN
9	2.11801285033863e-223	0.283478227796786	0.509	0.203	6.35403855101589e-220	SHMT2
9	2.27918501448145e-223	0.638203980610498	0.717	0.477	6.83755504344435e-220	CD63
9	1.79395418405951e-222	1.03514861389665	0.582	0.243	5.38186255217853e-219	SLC37A4
9	1.20763312685699e-220	0.593132271476567	0.72	0.477	3.62289938057097e-217	ELOB
9	4.55111617662438e-219	0.901066216915015	0.533	0.192	1.36533485298731e-215	YEATS4
9	6.04698015834321e-216	0.81558938919323	0.575	0.293	1.81409404750296e-212	MZT2A
9	8.51495421561104e-215	0.291233137034838	0.59	0.247	2.55448626468331e-211	HDAC2
9	1.23016716322385e-214	4.379187941927	0.581	0.192	3.69050148967154e-211	KNSTRN
9	9.68453321275767e-214	0.546769679919823	0.556	0.219	2.9053599638273e-210	SVIP
9	1.52383221922165e-213	0.604217317040653	0.645	0.354	4.57149665766495e-210	RTN3
9	1.42205005074061e-210	0.99180622529317	0.613	0.402	4.26615015222183e-207	HNRNPH1
9	8.20253351332528e-210	0.338837280527494	0.561	0.287	2.46076005399758e-206	CARMIL1
9	1.57244736174779e-208	0.448952116650903	0.551	0.283	4.71734208524338e-205	C1orf122
9	1.38040334822091e-203	0.703026265291981	0.507	0.226	4.14121004466272e-200	ADH5
9	6.04587043414007e-202	0.390610990071883	0.532	0.181	1.81376113024202e-198	NAE1
9	7.25850847616246e-202	0.633479813801151	0.566	0.299	2.17755254284874e-198	CFDP1
9	2.19708642190136e-201	0.614389403999819	0.548	0.256	6.59125926570408e-198	NUP43
9	1.59235219317337e-199	0.485121631347842	0.514	0.256	4.77705657952011e-196	PEA15
9	2.52084345322519e-197	0.585138879634588	0.534	0.266	7.56253035967556e-194	YAF2
9	1.89536753031679e-196	0.548165788863237	0.586	0.318	5.68610259095036e-193	NDUFA5
9	4.34138093387893e-196	2.09842872070748	0.551	0.246	1.30241428016368e-192	HIST1H1C
9	8.09898363945536e-196	0.549825719819734	0.525	0.264	2.42969509183661e-192	LARP7
9	2.62187524158161e-194	0.463737691037616	0.55	0.229	7.86562572474484e-191	ATP6V0E2
9	4.78448984486675e-194	0.584232740999037	0.68	0.448	1.43534695346002e-190	POLR2L
9	7.24605288897971e-193	0.600585557926403	0.502	0.241	2.17381586669391e-189	MSI2
9	2.06622602356055e-191	0.491679585602385	0.525	0.2	6.19867807068165e-188	PIGQ
9	2.99144390492537e-191	0.413215012266567	0.538	0.228	8.9743317147761e-188	ZNF620
9	5.83229035554221e-190	0.522848187013966	0.728	0.495	1.74968710666266e-186	ACTG1
9	1.50769465292605e-189	1.1632797238049	0.535	0.162	4.52308395877816e-186	ACAT2
9	6.66342095639356e-186	0.569700077103871	0.639	0.351	1.99902628691807e-182	DYNLT1
9	1.13106763810602e-184	0.253703333209098	0.526	0.213	3.39320291431805e-181	TSFM
9	8.98284364534031e-184	0.531019707854009	0.706	0.484	2.69485309360209e-180	GNAS
9	1.13692945264425e-180	0.663750178712111	0.603	0.412	3.41078835793275e-177	EIF5
9	2.79398211424072e-178	0.348549951195407	0.712	0.451	8.38194634272215e-175	SEC61G
9	1.82132352417351e-177	0.492892244648554	0.676	0.4	5.46397057252054e-174	PKM
9	2.98555197304334e-177	0.385292304470154	0.558	0.257	8.95665591913003e-174	CALU
9	5.27567418862193e-176	0.404895550597304	0.513	0.252	1.58270225658658e-172	FAM32A
9	5.8050993480808e-174	0.451384285325033	0.578	0.336	1.74152980442424e-170	NFIA
9	1.11714873537344e-172	0.645242575280632	0.636	0.425	3.35144620612031e-169	SPCS1
9	2.50736169237202e-172	0.500402980960334	0.671	0.429	7.52208507711607e-169	HSP90B1
9	8.54320343759452e-170	0.39550369020329	0.642	0.341	2.56296103127835e-166	TBCB
9	4.22345693172363e-169	0.256513368125538	0.552	0.349	1.26703707951709e-165	CLEC2B
9	3.19510855236371e-160	0.413448977653359	0.5	0.192	9.58532565709114e-157	ERI3
9	1.17604116651336e-159	0.761754591077217	0.583	0.274	3.52812349954007e-156	CACYBP
9	1.81809634279137e-159	0.701934336568547	0.536	0.31	5.45428902837411e-156	PNN
9	2.43376246540297e-159	0.733249937941351	0.568	0.272	7.3012873962089e-156	C7orf50
9	1.11890549112903e-157	0.402258866842422	0.555	0.383	3.35671647338709e-154	GTF2I
9	2.10000151206604e-157	1.09804072818743	0.519	0.213	6.30000453619812e-154	MAZ
9	3.81215559167634e-157	0.818910107179849	0.555	0.262	1.1436466775029e-153	UQCC2
9	2.2101827658185e-155	0.574931654834607	0.661	0.453	6.63054829745552e-152	VIM
9	9.89573643977238e-154	0.321281571755567	0.564	0.268	2.96872093193171e-150	MAP3K13
9	1.20307789982447e-152	1.71479053797661	0.5	0.15	3.60923369947341e-149	BRCA2
9	1.51624805914277e-151	0.41267258309269	0.518	0.277	4.5487441774283e-148	MRPS33
9	3.54842660039489e-151	0.687202557169756	0.552	0.216	1.06452798011847e-147	CARHSP1
9	3.17496875425916e-150	0.615017695989741	0.541	0.303	9.52490626277747e-147	PSMC5
9	2.84808225751718e-149	1.71585261191952	0.531	0.206	8.54424677255153e-146	SAC3D1
9	2.59401290265421e-148	0.407137318276439	0.666	0.433	7.78203870796262e-145	SELENOW
9	2.42565942875324e-146	0.317723398355949	0.63	0.316	7.27697828625973e-143	POLR2F
9	7.45126296004861e-145	1.07864475081242	0.538	0.22	2.23537888801458e-141	GGCT
9	1.92239648272752e-144	0.619632126331686	0.512	0.272	5.76718944818255e-141	SNHG9
9	4.23082236509843e-144	0.290791141492412	0.635	0.363	1.26924670952953e-140	AP1S2
9	3.19905450444657e-143	0.401756701122555	0.577	0.401	9.59716351333971e-140	PPP1CB
9	4.10323958551508e-141	0.570903429498107	0.64	0.433	1.23097187565452e-137	FUS
9	5.62804551490907e-139	0.661909192605263	0.564	0.249	1.68841365447272e-135	PSMD14
9	1.22249819300919e-134	0.298041140502926	0.54	0.292	3.66749457902756e-131	SPATS2L
9	1.46127124952066e-132	0.494803983304302	0.669	0.448	4.38381374856198e-129	SERBP1
9	1.58593553608034e-129	0.387039612520857	0.701	0.493	4.75780660824103e-126	PRDX1
9	1.06802649106038e-128	0.462858235583605	0.722	0.548	3.20407947318114e-125	RPS15
9	2.55204762410709e-128	0.335254720619241	0.682	0.484	7.65614287232126e-125	ACTB
9	7.3246876289422e-128	0.328467183432454	0.522	0.266	2.19740628868266e-124	MAGED2
9	3.98306408093438e-123	2.00741249959852	0.547	0.213	1.19491922428031e-119	SHCBP1
[truncated: 2,453 more rows]
