# Supplementary material for: SorLA restricts TNFα release from microglia to shape a glioma-supportive brain microenvironment
Source: EMBO Rep. 2024 Mar 18;25(5):13. doi: 10.1038/s44319-024-00117-6 (PMC11094098; doi:10.1038/s44319-024-00117-6)
Supplement: Supplementary file 4 — Dataset EV3 [file 44319_2024_117_MOESM4_ESM.xlsx]

## Sheet: summary
Dataset EV3. Results of NLP analysis indicating keywords representative for functionally-related group of genes expressed in each cluster of GAMs.
NLP analysis grouped genes expressed in each cluster of GAMs in functionally-related groups, described with keywords. Each sheet corresponds to results obtained for individual GAMs cluster.
The upper part of each sheet contains information regarding number of genes and keywords specific for each cluster of genes. The lower part of each sheet contains the list of genes assigned to each gene cluster.
Column names description:
cluster - label of the group returned by hierarchical clustering applied on gene descriptions
size - number of genes in the corresponding cluster
top_words - set of key words that describe biological functions of the cluster

## Sheet: GAMs_cluster 0
cluster	size	top_words
1	137	positive_regulation, process, negative_regulation, signal, cancer, transduction
2	4	toll_like, myd, positive, immune, nf
3	23	cell_differentiation
4	7	translation, ribosomal, subunit, rrna, complex, proteins, sars_cov, decay, eukaryotic
5	5	electron_transport, disease, mitochondrial, respiratory_electron, atp, subunits, chain, atp_synthesis, complex
	GENE CLUSTER NUMBER
	1	2	3	4	5
GENES	ENPP4	NFKB2	AMMECR1L	RPL36	COX6C
	AK9	TLR6	ZSCAN29	RPS15	UQCRQ
	PARG	IRAK2	CYB5D1	RPS29	NDUFS5
	CXADR	HMGB1	PDIK1L	RPS2	COX6A1
	NBPF14		SLC35G2	RPS19	ATP5MF
	ZDHHC13		TUBGCP5	RPL23A
	PIAS3		PLCL1	RPL21
	NBL1		PRRT3
	CECR2		HLX
	ZNF660		PTER
	PEAK1		C17orf67
	CACNA1A		FAM110A
	UHRF2		ITPRIPL2
	ABHD3		ZSWIM4
	FAM13A		TSC22D2
	GALNT6		SLFN12
	AP3B1		NFKBID
	IL1A		TMEM176A
	TBC1D14		CCNL1
	MAP4K2		TMEM176B
	TNFRSF10D		EPB41L2
	PIK3CD		EVI2A
	ARHGAP20		MIS18BP1
	MLKL
	SEMA7A
	PLXNA3
	TMEM106A
	THEM4
	RAB27A
	SYT6
	INHBA
	NFATC2
	SLC15A2
	CLEC5A
	KCNC3
	CHRNE
	HK2
	PIP5K1B
	PPP1R3G
	LONRF3
	CMKLR1
	LRRK1
	ELAVL4
	ARID3A
	ARSD
	KLF10
	DLEU7
	AMPD3
	DENND1C
	ALAS1
	GPR84
	ABHD5
	GIMAP8
	RASGRP3
	ANOS1
	MLXIPL
	KCNQ3
	PLCG2
	DOCK5
	ST3GAL6
	TRIM25
	SEC31B
	C2
	BCO2
	ICAM1
	KCNK6
	ADGRE2
	GAB3
	CYTH4
	KIF16B
	TLN2
	LMOD3
	C9orf72
	IL12RB1
	C5AR2
	DBI
	RNASE2
	RALGPS2
	CCND1
	LTBR
	CDKN1C
	NAV3
	LILRB3
	TNFAIP8L3
	DSC2
	RASGRP4
	MX2
	CST3
	GSTP1
	DYNLL1
	SOCS6
	MAFF
	IL17RA
	GBP2
	EGR3
	PARP14
	CD63
	TUBA1B
	ZEB2
	CCR1
	NR4A3
	CALM1
	ACTB
	NR4A2
	HLA-A
	PRKAG2
	CELF2
	GPR65
	PTPRC
	PLTP
	CACNA2D4
	REL
	HSPE1
	HNRNPA2B1
	NAMPT
	HAMP
	LITAF
	HSPA8
	HSP90AB1
	TPM3
	SKIL
	EGR2
	POU2F2
	ABL2
	MAF
	RHBDF2
	ANXA5
	MGAT4A
	BMP2K
	WSB1
	DNAJB6
	BHLHE41
	PEBP1
	SSR4
	CYFIP1
	HIF1A
	MARCKS

## Sheet: GAMs_cluster1
cluster	size	top_words
1	8	antigen, class_ii, immune, peptide, chain, virus, mhc_class, presentation
2	198	positive_regulation, negative_regulation, process, transport, receptor, factor, production
3	22	membrane
4	25	complement, gpcr, signalling, activation, coupled_receptor
5	19	translation, ribosomal, subunit, metabolism, complex, rrna_processing, eukaryotic_translation, decay_nmd
	GENE CLUSTER NUMBER
GENES	1	2	3	4	5
	HLA-DQB1	MS4A4A	FCGBP	VSIG4	RPS24
	HLA-DRB1	FOLR2	CALHM6	C1QB	RPL23
	HLA-DPB1	MS4A7	EPB41L3	C1QC	RPL12
	HLA-DPA1	MSR1	IGSF6	C1QA	RPL26
	HLA-DMA	LYZ	SLA	ADORA3	RPL10
	HLA-DRA	SERPINA1	EVI2B	GPR34	RPS23
	HLA-DQA1	FCGR1A	KCTD12	C3AR1	RPS12
	HLA-DMB	SLCO2B1	C1orf162	RGS2	RPLP1
		IL18	THEMIS2	FPR1	RPS6
		MS4A6A	GPSM3	RGS10	RPS2
		CTSS	EVI2A	GPR183	RPS14
		CD14	MFSD1	C5AR1	RPS3
		SLC2A5	SCPEP1	CXCL16	RPL13
		STAB1	RNF149	TMIGD3	RPL28
		RNASE6	OTULINL	C3	RPL21
		IFI30	HERPUD1	LPAR6	RPS4X
		APOC1	PLXDC2	CCL4L2	RPL39
		PLTP	OGFRL1	RGS1	RPL3
		TNFSF13B	EPB41L2	P2RY13	RPL34
		FCER1G	TM6SF1	CFD
		AIF1	TMEM176B	CCL3
		LY96	SMAP2	GNB4
		MAFB		CCL4
		SELENOP		A2M
		APOC2		GPR65
		MNDA
		DAB2
		SPI1
		NPC2
		APOE
		CD74
		HMOX1
		ARHGAP18
		TREM2
		FCGR2A
		ADAP2
		VAMP8
		TYROBP
		PYCARD
		LGMN
		TBXAS1
		FCGRT
		CYBA
		FCGR3A
		GLDN
		CD68
		CAPG
		CTSD
		IER3
		GPNMB
		GRN
		CTSL
		CTSZ
		LAPTM5
		LST1
		HNMT
		CACNA2D4
		FGL2
		CD86
		NPL
		LIPA
		CD302
		PSAP
		CD53
		FTL
		HAMP
		LILRB4
		CD93
		CREG1
		CYBB
		CTSB
		GAS6
		LY86
		UCP2
		ASAH1
		ALOX5AP
		LPCAT2
		ARPC1B
		CLEC7A
		CD300A
		YWHAH
		MGST2
		CSF1R
		CPVL
		CPM
		HCLS1
		CD4
		VSIR
		GIMAP4
		LGALS9
		SLC16A3
		SAT1
		SERPINB1
		RB1
		CD37
		TPT1
		SRGN
		BMP2K
		ARRB2
		ITGB2
		SGK1
		LAIR1
		CTSH
		GLUL
		SAP30
		FYB1
		LAT2
		SYNGR2
		ARHGDIB
		ZFP36L1
		FCHO2
		TSPO
		IGF1
		ATP1B3
		LHFPL2
		PDK4
		DNASE2
		S100A11
		MGAT4A
		CD84
		CTSC
		TYMP
		LTC4S
		TGFBR1
		AP1B1
		SLC11A1
		MAN2B1
		CARD9
		MEF2C
		NINJ1
		SCIN
		FKBP5
		MAF
		RNASET2
		COTL1
		APBB1IP
		GLIPR1
		CYFIP1
		GMFG
		IFNGR1
		DUSP1
		ITM2B
		MGAT1
		SDCBP
		FXYD5
		CD81
		SAMHD1
		IL13RA1
		CDKN1C
		DDIT4
		HLA-E
		HAVCR2
		OLFML2B
		S100A4
		HCST
		LITAF
		CLIC1
		B2M
		HIF1A
		NEAT1
		PABPC1
		CEBPB
		ABI3
		HLA-B
		FTH1
		LIMS1
		IFITM2
		ST6GAL1
		ACTR2
		BASP1
		FOS
		EEF1A1
		PARVG
		MEF2A
		TPM3
		MYO1F
		ZEB2
		LYN
		DSE
		PLEK
		CEBPD
		TGFBR2
		WAS
		TNFRSF1B
		ZFP36
		ACSL1
		MBNL1
		SIGLEC10
		RNASE2
		RAB31
		SPP1
		SAMSN1
		NCKAP1L
		SERPINF1
		GLRX
		CSF2RA
		BIN1
		SKAP2

## Sheet: GAMs_cluster2
cluster	size	top_words
1	6	membrane, clathrin, binding_activity, transport, plasma_membrane, endocytosis
2	2	transcriptional, lncrna, nucleus, post_transcriptional, gene_silencing, mirna
3	11	metabolism, transcription, cancer, cell_cycle
4	2	complement, immune_system, complement_activation
	GENE CLUSTER NUMBER
	1	2	3	4
GENES	HSPA6	MALAT1	KYNU	C2
	TMEM150A	NEAT1	GLA	CD93
	SLC5A3		ADGRE2
	PIH1D1		SETDB2
	FCHO2		POMC
	FCGBP		CDKN1C
			MOV10
			MXD1
			ARHGAP20
			GADD45B
			PLTP

## Sheet: GAMs_cluster3
	cluster	size	top_words
	1	74	response, transport, transcription, receptor
	2	3	complement_activation, disease, immune, coagulation_cascades
	3	10	gtpases, actin, gtpase_cycle, rho_gtpases, phagocytosis, infection, fcgr
	4	6	translation, ribosomal, metabolism, rrna, eukaryotic_translation
	5	5	antigen presentation, immune, mhc class_ii
	GENE CLUSTER NUMBER
	1	2	3	4	5
GENES	APOE	C1QA	FCGR2A	RPS12	HLA-DRA
	GPR183	C1QB	CYBA	RPL23	HLA-DPB1
	NPC2	C1QC	FCGR3A	RPL28	HLA-DRB1
	P2RY12		ARPC1B	RPS18	HLA-DMA
	IER3		ARHGAP18	RPL32	HLA-DPA1
	STAB1		ACTB	RPS28
	FCER1G		ARHGDIB
	TPT1		TPM3
	MS4A6A		IQGAP1
	AIF1		ACTR2
	CD14
	VAMP8
	DAB2
	GLUL
	CD74
	APOC1
	LYZ
	CTSB
	GLDN
	HIF1A
	CTSZ
	SELENOP
	FTL
	LAPTM5
	RAB31
	CD44
	AREG
	CTSS
	ZMYND15
	TMSB10
	ZFP36L1
	CTSL
	NR4A2
	SGK1
	POLR2L
	S100A11
	S100A4
	HMOX1
	IFITM2
	HAMP
	PSAP
	RB1
	TGFBR1
	TNFAIP8L2
	FXYD5
	FGL2
	CALR
	P2RY13
	ATP1B3
	MFSD1
	LST1
	TYMP
	FCGRT
	ST6GAL1
	RNF149
	GRN
	CTSD
	RGS2
	CPVL
	TSPO
	C1orf162
	CTSC
	CD68
	HNMT
	JUND
	CD81
	YWHAH
	MAF
	ZFAND5
	MBNL1
	SLC16A3
	CD302
	CREG1
	HERPUD1
	CD74	https://pubmed.ncbi.nlm.nih.gov/25175718/
	CD14	https://www.ncbi.nlm.nih.gov/pmc/articles/PMC5539197/						generalnie CD14 oddziałuje z TLR4 i uruchamia scieżki pro-zapalne no i mamy go w ELISACH i MS, wprawdzie nie w tej pracy ale może to być jakaś podkładka :)
	LST1	https://pubmed.ncbi.nlm.nih.gov/33986741/

## Sheet: GAMs_cluster4
cluster	size	top_words
1	5	chemotaxis, gpcr, chemokine, signalling, cytokine, receptors, response, calcium, g_alpha
2	82	positive_regulation, negative_regulation, process
3	4	receptor_tlr, differentiation, infection, il, mediated
4	8	splicing, translation, spliceosome, transcribed_mrna, mrna_catabolic
5	7	activity
	GENE CLUSTER NUMBER
	1	2	3	4	5
GENES	CCL3	IL1B	NFKBIA	ZFP36	CCNL1
	CCL4	OLR1	MEF2C	EIF4E	PLXDC2
	RGS1	KLF6	FOS	DDX5	IER2
	RGS16	RNASET2	JUN	PNRC1	FAM133B
	CXCL16	MALAT1		PABPC1	EPB41L2
		CD83		CELF2	MIS18BP1
		C3		HNRNPU	SMAP2
		ABL2		TRA2B
		TMIGD3
		BCL2A1
		KDM6B
		GADD45B
		NR4A1
		DUSP1
		PPP1R15A
		TNFAIP3
		PLAUR
		WBP2NL
		JUNB
		MCL1
		A2M
		SPP1
		TMSB4X
		GPAT3
		EGR1
		SAMSN1
		SLC11A1
		SKIL
		CPM
		ID2
		BTG2
		PDGFB
		ELL2
		REL
		NEAT1
		HLA-E
		SLC1A3
		FOSB
		PLK3
		CDKN1A
		CEBPB
		BASP1
		PADI2
		TRIB1
		RHOB
		EGR3
		SORL1
		CEBPD
		FRMD4A
		WSB1
		RHBDF2
		LGMN
		DBI
		SGK1
		RILPL2
		CYFIP1
		DUSP2
		JUND
		LIMS1
		FCGRT
		SELENOK
		SRGAP2B
		TGFBR1
		ZMYND15
		ETS2
		VMP1
		OTUD1
		GSN
		LITAF
		BIN1
		DNAJB6
		BHLHE41
		POU2F2
		TSC22D3
		NINJ1
		ST6GAL1
		ASAH1
		GLDN
		SERPINB9
		IRS2
		CD81
		CREG1

## Sheet: GAMs_cluster5
cluster	size	top_words
1	4	receptor, response, extracellular, complement_activation, extracellular_matrix, growth_factor
2	12	negative_regulation, transport, sars_cov, transcription, lipoprotein, mrna
3	2	protein, regulation, cycle, actin, rho_gtpases, translation, rac, development
	GENE CLUSTER NUMBER
	1	2	3
GENES	SPP1	RNASET2	CYFIP1
	C3	APOC2	BASP1
	A2M	MALAT1
	HTRA1	PADI2
		SERPINF1
		SYT6
		SLC1A3
		BHLHE41
		DDX5
		TMEM107
		ITM2B
		IFNGR1

## Sheet: GAMs_cluster6
cluster	size	top_words
1	12	negative_regulation, lipoprotein, cholesterol, transport, positive_regulation, clearance
2	4	antigen, class_ii, immune, peptide, virus, presentation, cd, tcr, mhc_class
3	3	complement_activation, classical, disease, coagulation_cascades
	GENE CLUSTER NUMBER
	1	2	3
GENES	APOE	HLA-DRB1	C1QB
	MS4A6A	HLA-DRA	C1QA
	CD74	HLA-DPB1	C1QC
	APOC1	HLA-DPA1
	SELENOP
	NPC2
	KCNMA1
	GPAT3
	RGS2
	CPM
	TBX19
	WBP2NL

## Sheet: GAMs_cluster7
cluster	size	top_words
1	12	cancer, transcription, cell_differentiation, development, rna_polymerase, dna, growth, tlr
2	2	chemotaxis, response, chemokine, cytokine, receptors, gpcr, immune
3	2	mrna_splicing, spliceosome, replication
	GENE CLUSTER NUMBER
	1	2	3
GENES	RNASET2	CCL3	DDX5
	BIN1	CCL4	TRA2B
	SPP1
	LPL
	IER2
	JUNB
	PIH1D1
	ID2
	KLF6
	JUN
	GADD45B
	INHBA

## Sheet: GAMs_cluster8
cluster	size	top_words
1	2	iron, ion, homeostasis, rna, translation
2	2	cancer, cell_cycle, development, mitotic, growth
	GENE CLUSTER NUMBER
	1	2
GENES	HAMP	CDKN1C
	EIF4EBP3	GADD45B

[truncated: 14 more sheets: GAMs_cluster9, GAMs_cluster10, GAMs_cluster11, GAMs_cluster12, GAMs_cluster13, GAMs_cluster14, GAMs_cluster15, GAMs_cluster16, GAMs_cluster17, GAMs_cluster18, GAMs_cluster19, GAMs_cluster20, GAMs_cluster21, GAMs_cluster22]
