# Supplementary material for: SorLA restricts TNFα release from microglia to shape a glioma-supportive brain microenvironment
Source: EMBO Rep. 2024 Mar 18;25(5):13. doi: 10.1038/s44319-024-00117-6 (PMC11094098; doi:10.1038/s44319-024-00117-6)
Supplement: Supplementary file 6 — Dataset EV5 [file 44319_2024_117_MOESM6_ESM.xlsx]

## Sheet: summary
Dataset EV5. List of marker genes for clusters of cells inferred from scRNA-seq data from GBM samples (sourced from Neftel et al.)
List of genes characteristic for each of 21 cell clusters obtained from analysis of scRNA-seq data from samples coming from GBM patients.
The list was used to distinguish particular clusters as GAMs. Level of gene expression was evaluated based on log2 fold change.
Column names description:
p_val - p value significance of statistical test where null hypothesis is that distribution of a gene expression does not differ in the cluster vs all other clusters
avg_log2FC - average value of log fold change of cells expressing a gene in a cluster and other clusters
pct.1 - the percentage of cells expressing the gene/feature in ident.1 given to the FindMarkers Seurat function
pct.2 - the percentage of cells that express gene/feature in ident.2. given to the FindMarkers Seurat function
p_val_adj - adjusted p value by fold change method
cluster - label of the group returned by FindClusters Seurat function
gene - symbol of a gene name returned by Seurat as a marker gene for a cluster

## Sheet: Sheet1
p_val	avg_log2FC	pct.1	pct.2	p_val_adj	cluster	gene
0	3.70443	0.827	0.209	0	0	AQP4
0	3.06599	0.753	0.186	0	0	METTL7B
0	2.77879	0.953	0.512	0	0	HEPN1
0	2.30841	0.995	0.632	0	0	CLU
3.39759e-303	2.70525	0.944	0.453	7.38058e-299	0	MT3
2.2038e-293	3.07142	0.701	0.195	4.78732e-289	0	BST2
9.37681e-291	2.45782	0.899	0.399	2.03692e-286	0	MLC1
3.76748e-279	4.06472	0.553	0.118	8.1841e-275	0	IFI44L
6.31135e-273	3.05409	0.582	0.127	1.37101e-268	0	ALDH1L1
8.05106e-265	1.48167	0.774	0.233	1.74893e-260	0	HOPX
9.67203e-264	2.28759	0.831	0.31	2.10105e-259	0	ATP13A4
1.81881e-261	2.71479	0.725	0.233	3.951e-257	0	SLC4A4
4.60993e-260	2.48279	0.849	0.336	1.00141e-255	0	RAMP1
4.50888e-255	2.57256	0.987	0.75	9.79463e-251	0	ATP1B2
3.86924e-253	1.98388	0.9	0.388	8.40515e-249	0	ITGA7
2.38137e-249	1.87574	0.965	0.59	5.17304e-245	0	SPARC
4.39673e-242	1.07558	0.957	0.573	9.55101e-238	0	MT2A
1.86507e-241	1.24909	0.992	0.804	4.05149e-237	0	CST3
1.28612e-239	2.20269	0.935	0.534	2.79383e-235	0	EGFR
8.72277e-237	1.95089	0.834	0.327	1.89485e-232	0	HEPACAM
6.7335e-231	2.08385	0.691	0.216	1.46272e-226	0	CCDC80
3.00949e-228	2.60809	0.529	0.123	6.53751e-224	0	ACSBG1
2.44702e-224	1.49852	0.58	0.148	5.31566e-220	0	LAMA2
3.67742e-217	3.59618	0.881	0.498	7.98846e-213	0	IFI6
6.52196e-217	1.86429	0.999	0.859	1.41677e-212	0	ITGB8
1.61478e-207	1.97015	0.84	0.357	3.50779e-203	0	S100A16
1.59511e-205	2.06693	0.99	0.853	3.46505e-201	0	DBI
2.97122e-204	2.2325	0.687	0.247	6.45437e-200	0	LRRC16A
6.71498e-199	2.16633	0.6	0.18	1.4587e-194	0	SRPX
8.18033e-199	2.25428	0.897	0.582	1.77701e-194	0	F3
9.612e-198	2.47391	0.984	0.792	2.08802e-193	0	HLA-C
2.74333e-194	1.58321	0.842	0.388	5.95935e-190	0	LAMB2
4.31438e-192	2.13312	0.518	0.136	9.37213e-188	0	SAMD9L
1.71506e-185	1.46108	0.94	0.602	3.72562e-181	0	TSC22D4
6.08988e-182	1.8368	0.961	0.705	1.3229e-177	0	SLC1A3
6.40577e-180	1.6615	0.682	0.244	1.39153e-175	0	EMP1
4.25339e-175	2.037	0.934	0.743	9.23964e-171	0	GPR37L1
6.82834e-175	1.89038	0.974	0.788	1.48332e-170	0	ANXA5
6.68233e-168	1.70674	0.564	0.171	1.4516e-163	0	MEOX2
2.18788e-167	2.19815	0.689	0.265	4.75273e-163	0	AGT
9.71362e-167	1.65103	0.677	0.255	2.11009e-162	0	ELOVL2
6.78231e-166	1.91542	0.94	0.591	1.47332e-161	0	CD99
1.03798e-165	2.03961	0.687	0.286	2.25479e-161	0	SLC20A2
7.80154e-165	2.03449	0.625	0.224	1.69473e-160	0	EGFR-AS1
2.33088e-159	2.95449	0.826	0.456	5.06338e-155	0	GFAP
3.27802e-158	2.94391	0.775	0.424	7.12084e-154	0	IFITM3
2.31748e-157	2.12161	0.739	0.356	5.03425e-153	0	EDNRB
6.66165e-157	2.17694	0.96	0.782	1.44711e-152	0	HLA-B
2.25965e-153	1.52419	0.698	0.299	4.90864e-149	0	ARAP2
1.41612e-146	0.45512	0.553	0.184	3.07623e-142	0	CA2
1.60447e-146	1.75899	0.929	0.624	3.48538e-142	0	DTNA
1.69946e-144	2.1828	0.886	0.6	3.69175e-140	0	NDRG2
4.37435e-144	1.00818	0.835	0.428	9.50239e-140	0	PMP22
1.55422e-142	1.38139	0.64	0.266	3.37622e-138	0	TENM4
6.85855e-142	1.71506	0.837	0.502	1.48988e-137	0	GATM
1.55272e-137	0.921543	0.671	0.282	3.37297e-133	0	CRYAB
1.71854e-137	2.05755	0.803	0.511	3.73318e-133	0	ATP1A2
1.37797e-135	1.62006	0.777	0.398	2.99337e-131	0	PDGFA
5.488e-134	1.37485	0.655	0.269	1.19216e-129	0	TRIM22
1.06916e-133	1.62625	0.528	0.185	2.32254e-129	0	C1R
1.06817e-132	1.44723	0.802	0.447	2.32039e-128	0	SPARCL1
3.17219e-132	2.02589	0.754	0.408	6.89094e-128	0	TTYH1
5.13171e-131	1.11538	0.974	0.878	1.11476e-126	0	CD63
1.19777e-130	1.68414	0.588	0.233	2.60191e-126	0	TRIP6
9.45823e-130	1.26355	0.923	0.721	2.05461e-125	0	TRIM9
1.06353e-129	1.73203	0.69	0.317	2.31031e-125	0	LYPD1
5.75533e-129	1.95465	0.839	0.522	1.25023e-124	0	ZFP36
5.18904e-128	0.434309	0.856	0.479	1.12722e-123	0	TNC
1.32652e-127	1.43097	0.86	0.568	2.8816e-123	0	LGALS3BP
2.31461e-127	2.59049	0.947	0.842	5.02802e-123	0	XAF1
1.16133e-126	1.84296	0.537	0.208	2.52275e-122	0	GPR98
5.0659e-126	1.58218	0.574	0.229	1.10047e-121	0	TIMP3
5.59535e-126	1.95785	0.895	0.631	1.21548e-121	0	SLC1A2
6.16815e-123	1.81668	0.975	0.897	1.33991e-118	0	HLA-A
8.66855e-123	1.14544	0.996	0.942	1.88307e-118	0	B2M
2.83407e-121	1.88358	0.572	0.238	6.15646e-117	0	PSMB9
9.06212e-121	1.01395	0.986	0.795	1.96856e-116	0	CNN3
1.10641e-120	1.35662	0.713	0.341	2.40346e-116	0	KLHL4
2.06581e-120	1.40566	0.708	0.337	4.48756e-116	0	EMP3
3.24895e-120	1.6058	0.641	0.284	7.05769e-116	0	OSBPL3
3.52879e-120	1.20841	0.955	0.667	7.6656e-116	0	PCDHGC3
2.71941e-117	1.86359	0.77	0.477	5.90737e-113	0	CDC42EP4
2.9772e-117	2.3171	0.662	0.327	6.46737e-113	0	GRAMD3
2.21818e-116	1.60083	0.641	0.294	4.81855e-112	0	COL16A1
2.47921e-116	2.05267	0.518	0.211	5.38558e-112	0	NLRC5
5.91371e-116	1.46241	0.836	0.516	1.28464e-111	0	ARHGEF26
2.20682e-115	1.25293	0.896	0.578	4.79387e-111	0	FABP7
1.75236e-113	1.8647	0.731	0.43	3.80665e-109	0	IRF9
7.15714e-111	1.17253	0.953	0.698	1.55475e-106	0	PON2
1.19775e-110	0.313165	0.992	0.683	2.60188e-106	0	VIM
1.31232e-110	1.78373	0.715	0.405	2.85074e-106	0	PARP9
1.82323e-110	1.17328	0.993	0.819	3.96059e-106	0	PTN
1.68661e-109	0.641982	0.947	0.715	3.66382e-105	0	GPRC5B
4.71766e-109	1.65583	0.903	0.705	1.02482e-104	0	METTL7A
4.77408e-109	3.41831	0.537	0.243	1.03707e-104	0	ISG15
7.989e-108	0.740813	0.67	0.305	1.73545e-103	0	ROBO2
6.08359e-107	1.43679	0.587	0.256	1.32154e-102	0	TNFRSF19
1.02625e-105	1.32065	0.763	0.438	2.22931e-101	0	LHFP
1.78376e-105	2.19484	0.54	0.238	3.87487e-101	0	OAS3
1.92966e-105	1.37786	0.87	0.573	4.19179e-101	0	PCDH9
5.19403e-105	1.14051	0.711	0.35	1.1283e-100	0	FIBIN
1.07e-103	1.11344	0.877	0.574	2.32437e-99	0	NEAT1
3.36921e-100	1.27804	0.531	0.223	7.31894e-96	0	MT1E
2.64741e-98	0.635875	0.583	0.244	5.75096e-94	0	LMO3
1.07986e-97	1.56014	0.663	0.341	2.34579e-93	0	RGMA
1.60785e-97	1.2626	0.901	0.638	3.49274e-93	0	CAMK2D
2.45571e-96	1.19592	0.807	0.486	5.33453e-92	0	PDPN
3.70352e-96	0.553013	0.932	0.629	8.04516e-92	0	CD9
8.33152e-95	1.14942	0.748	0.419	1.80986e-90	0	RFX4
9.20496e-93	0.916589	0.805	0.468	1.99959e-88	0	ZFHX4
2.00848e-92	1.77861	0.694	0.397	4.36303e-88	0	PSMB8
2.3729e-92	1.01705	0.95	0.801	5.15465e-88	0	DDR1
3.13783e-92	0.607523	0.999	0.82	6.8163e-88	0	PTPRZ1
7.25329e-92	1.18458	0.674	0.339	1.57563e-87	0	LIFR
1.22649e-91	0.989574	0.829	0.53	2.66431e-87	0	NES
3.86246e-91	1.36328	0.527	0.229	8.39041e-87	0	ADAMTS9
1.32416e-90	1.84344	0.7	0.43	2.87647e-86	0	PIPOX
1.46075e-90	2.43319	0.729	0.496	3.17318e-86	0	STAT1
4.39744e-90	1.36288	0.553	0.252	9.55256e-86	0	TRIL
4.57769e-90	1.40415	0.695	0.395	9.94413e-86	0	RHOJ
9.66947e-90	0.633817	0.642	0.301	2.1005e-85	0	CHL1
6.43979e-89	1.66868	0.527	0.234	1.39892e-84	0	C19orf66
1.7491e-88	1.14214	0.816	0.521	3.79958e-84	0	ANK2
2.15542e-88	1.39679	0.871	0.655	4.68221e-84	0	SDC3
2.22335e-88	0.873833	0.605	0.275	4.82979e-84	0	ANXA1
2.35978e-87	1.1927	0.793	0.537	5.12616e-83	0	FAM168A
7.78896e-87	1.41108	0.601	0.307	1.69199e-82	0	MED12L
8.15568e-87	1.26328	0.574	0.277	1.77166e-82	0	SATB2
8.98504e-87	1.39379	0.765	0.501	1.95182e-82	0	GNG7
4.78831e-86	0.777321	0.749	0.45	1.04016e-81	0	WWTR1
5.93214e-86	1.14304	0.835	0.596	1.28864e-81	0	CD151
8.85029e-86	1.07654	0.55	0.248	1.92255e-81	0	PLS3
1.2198e-84	1.76455	0.501	0.221	2.64977e-80	0	TGFB2
5.18362e-84	1.15647	0.61	0.311	1.12604e-79	0	PDZD2
2.6962e-83	0.949993	0.896	0.617	5.85696e-79	0	DPP6
1.26945e-81	1.38188	0.931	0.765	2.75763e-77	0	JAM2
3.15508e-81	1.68173	0.842	0.647	6.85378e-77	0	PARP14
3.60711e-81	1.09697	0.544	0.252	7.83572e-77	0	DPF3
4.82522e-81	0.621087	0.989	0.924	1.04818e-76	0	ALDOA
1.11765e-80	2.2693	0.682	0.423	2.42788e-76	0	TAP1
3.57007e-80	0.986431	0.667	0.364	7.75526e-76	0	ITPR2
5.83439e-80	1.4599	0.711	0.421	1.2674e-75	0	PPAP2B
1.22263e-79	0.572302	0.939	0.615	2.65593e-75	0	NRCAM
2.40814e-79	0.9614	0.918	0.735	5.2312e-75	0	GNG5
3.77865e-79	1.63183	0.804	0.592	8.20837e-75	0	LAP3
1.75017e-77	1.20111	0.713	0.441	3.8019e-73	0	CDH6
2.97712e-77	0.593006	1	1	6.46721e-73	0	MTRNR2L2
3.26923e-77	1.11352	0.591	0.312	7.10174e-73	0	U2AF1L4
6.11917e-77	1.42419	0.795	0.551	1.32927e-72	0	SPATA6
1.45803e-76	1.17257	0.818	0.589	3.16728e-72	0	GSTK1
3.74123e-76	1.18658	0.805	0.563	8.12707e-72	0	FABP5
4.90703e-76	1.81032	0.649	0.359	1.06595e-71	0	GADD45B
5.18952e-76	1.27965	0.682	0.411	1.12732e-71	0	PTGFRN
3.30991e-75	0.555232	0.888	0.766	7.19011e-71	0	SEC61G
9.96917e-75	0.82899	0.959	0.841	2.1656e-70	0	CKB
3.69173e-74	1.33586	0.864	0.662	8.01954e-70	0	CLIC4
7.22079e-74	0.869437	0.978	0.896	1.56857e-69	0	PRDX1
7.53255e-74	1.10703	0.795	0.549	1.6363e-69	0	NOTCH2NL
5.20889e-73	1.12855	0.786	0.535	1.13153e-68	0	QTRT1
6.92638e-73	2.16467	0.504	0.262	1.50462e-68	0	LOC646329
9.96074e-73	0.795006	0.645	0.351	2.16377e-68	0	HLA-F
1.01258e-72	0.905108	0.873	0.639	2.19963e-68	0	RHOC
1.97018e-72	0.891843	0.685	0.385	4.27982e-68	0	LRP4
3.05986e-71	0.69897	0.62	0.319	6.64692e-67	0	DMD
3.8733e-71	1.11829	0.754	0.498	8.41397e-67	0	MEIS1
5.19368e-71	0.649828	0.971	0.87	1.12822e-66	0	SRI
8.97219e-71	0.933967	0.524	0.259	1.94903e-66	0	THBS2
1.79205e-70	1.35703	0.645	0.371	3.89287e-66	0	ACYP2
1.90892e-70	0.713414	0.699	0.395	4.14675e-66	0	MRC2
2.78372e-70	1.23329	0.656	0.375	6.04707e-66	0	NEDD9
8.48534e-70	1.4265	0.556	0.278	1.84327e-65	0	DGKG
1.13079e-69	1.28536	0.721	0.467	2.45642e-65	0	C19orf70
1.88556e-69	0.920765	0.67	0.393	4.09599e-65	0	AK4
2.24924e-68	1.00286	0.934	0.842	4.88603e-64	0	NDUFA13
2.52696e-68	1.16372	0.847	0.634	5.48932e-64	0	PLIN3
2.68455e-68	0.911932	0.699	0.41	5.83164e-64	0	NPAS3
3.94533e-68	1.66287	0.594	0.343	8.57044e-64	0	IFI44
7.28424e-68	1.33834	0.64	0.385	1.58236e-63	0	SPRY2
2.64938e-67	0.587944	0.978	0.902	5.75524e-63	0	LRP1
2.72244e-67	1.07947	0.555	0.283	5.91395e-63	0	EPHA4
4.2038e-67	1.12751	0.714	0.423	9.13192e-63	0	RASSF4
7.91575e-67	0.681516	0.832	0.58	1.71954e-62	0	PER1
3.61089e-66	1.50432	0.751	0.553	7.84393e-62	0	UBE2L6
9.92771e-66	1.02535	0.813	0.587	2.1566e-61	0	CAPN2
1.93456e-65	0.858927	0.863	0.611	4.20244e-61	0	NOTCH2
2.03186e-65	1.80882	0.516	0.281	4.41382e-61	0	ADAM19
4.29538e-65	0.810035	0.567	0.303	9.33085e-61	0	PCDHB7
6.23442e-65	0.365886	0.971	0.775	1.3543e-60	0	SOX2-OT
1.13614e-64	1.33708	0.504	0.24	2.46805e-60	0	C8orf4
1.75904e-64	1.03355	0.844	0.591	3.82115e-60	0	TJP1
2.20914e-64	1.69098	0.522	0.285	4.79891e-60	0	NT5E
1.56568e-63	0.975739	0.699	0.421	3.40112e-59	0	OSBPL6
3.26757e-63	0.573679	0.998	0.989	7.09813e-59	0	GPI
1.29885e-62	0.517626	1	0.999	2.8215e-58	0	MTRNR2L1
1.72336e-62	1.0482	0.688	0.43	3.74365e-58	0	SIPA1L1
3.40329e-62	1.23182	0.533	0.3	7.39297e-58	0	PLEKHG1
5.93376e-62	1.73555	0.777	0.586	1.28899e-57	0	APOL2
1.19779e-61	1.15999	0.555	0.289	2.60195e-57	0	DLC1
1.28941e-61	0.995504	0.863	0.738	2.80098e-57	0	RABAC1
1.79518e-61	1.28917	0.507	0.26	3.89967e-57	0	RCAN1
5.01761e-61	1.10308	0.744	0.518	1.08998e-56	0	MSI2
8.96627e-61	1.13821	0.842	0.663	1.94774e-56	0	PSME1
1.09471e-60	1.05555	0.827	0.598	2.37803e-56	0	BBS2
1.35575e-60	0.941864	0.771	0.549	2.9451e-56	0	NADKD1
1.38189e-60	1.21638	0.832	0.592	3.00188e-56	0	TLK1
1.49329e-60	0.987472	0.933	0.823	3.24386e-56	0	ZHX3
1.73298e-60	0.973287	0.895	0.751	3.76455e-56	0	DAG1
3.0429e-60	1.02517	0.768	0.507	6.6101e-56	0	SORBS1
4.24548e-60	0.810289	0.667	0.389	9.22246e-56	0	S100A10
1.38768e-59	0.962801	0.864	0.662	3.01445e-55	0	PLCG1
2.16872e-58	0.678402	0.883	0.619	4.71111e-54	0	PMP2
4.36436e-58	1.06529	0.834	0.673	9.48069e-54	0	AKT2
5.65894e-58	1.19718	0.723	0.514	1.22929e-53	0	SPRED2
6.8903e-58	1.53442	0.891	0.742	1.49678e-53	0	APOL6
7.26058e-58	0.553379	0.506	0.255	1.57722e-53	0	COL4A2
1.14333e-57	1.53867	0.664	0.439	2.48365e-53	0	EHD2
1.93731e-57	0.573135	0.925	0.805	4.20842e-53	0	FKBP5
2.64891e-57	0.876745	0.689	0.467	5.75422e-53	0	ARHGEF6
2.82739e-57	0.737028	0.59	0.328	6.14193e-53	0	LIMCH1
5.19072e-57	1.1077	0.788	0.59	1.12758e-52	0	SPPL2B
1.46366e-56	1.48123	0.508	0.277	3.17951e-52	0	SFXN5
1.50058e-56	1.02608	0.998	0.978	3.2597e-52	0	TAPBP
1.58175e-56	0.485871	1	1	3.43604e-52	0	MTRNR2L8
1.93121e-56	0.768494	0.873	0.648	4.19516e-52	0	SEMA6A
2.59699e-56	0.687475	0.966	0.895	5.64144e-52	0	TSPAN3
6.57173e-56	1.08344	0.718	0.495	1.42758e-51	0	TMEM205
2.35347e-55	0.857282	0.846	0.666	5.11245e-51	0	ACADVL
2.71688e-55	0.692587	0.798	0.571	5.90187e-51	0	NHSL1
1.04623e-54	2.2278	0.767	0.588	2.27273e-50	0	AHCYL1
1.20253e-54	1.39786	0.566	0.334	2.61225e-50	0	SEC14L2
2.93112e-54	0.365359	0.934	0.792	6.36727e-50	0	FKBP9
5.38364e-54	1.11327	0.51	0.273	1.16949e-49	0	SMOX
7.06225e-54	0.959786	0.975	0.932	1.53413e-49	0	PPP1CB
9.03114e-54	0.895493	0.566	0.316	1.96184e-49	0	HTRA1
2.33532e-53	1.46508	0.83	0.681	5.07301e-49	0	ZYX
2.53229e-53	1.20055	0.597	0.356	5.50089e-49	0	CSRP2
2.73971e-53	1.03709	0.765	0.561	5.95146e-49	0	SLC27A1
2.93986e-53	0.993524	0.629	0.382	6.38626e-49	0	TNIK
3.51385e-53	0.76411	0.921	0.756	7.63313e-49	0	ZBTB20
4.0721e-53	0.932299	0.539	0.306	8.84583e-49	0	PLSCR1
4.70306e-53	1.19974	0.95	0.873	1.02165e-48	0	STAT2
5.93026e-53	0.749658	0.935	0.808	1.28823e-48	0	APP
8.40792e-53	0.979456	0.96	0.881	1.82645e-48	0	AASS
1.02829e-52	0.749527	0.954	0.877	2.23375e-48	0	GSTP1
1.55901e-52	0.91944	0.548	0.301	3.38663e-48	0	PRRX1
1.75322e-52	0.668388	0.796	0.562	3.80852e-48	0	TMEM59L
1.34622e-51	0.909891	0.859	0.756	2.9244e-47	0	ATP5D
3.6218e-51	0.987043	0.867	0.717	7.86763e-47	0	NDUFB7
3.6247e-51	1.33838	0.563	0.332	7.87394e-47	0	CHN1
4.15076e-51	0.767092	0.704	0.475	9.0167e-47	0	LAMA5
5.90894e-51	1.345	0.626	0.415	1.2836e-46	0	GADD45A
8.24487e-51	1.02394	0.844	0.661	1.79103e-46	0	SCRN1
1.25269e-50	0.897072	0.792	0.575	2.72122e-46	0	S100A6
2.24541e-50	0.568225	0.988	0.86	4.8777e-46	0	GPM6B
4.39821e-50	0.877075	0.867	0.75	9.55422e-46	0	CHMP2A
4.41071e-50	0.689261	0.661	0.415	9.58138e-46	0	IGSF11
5.33838e-50	1.59224	0.517	0.315	1.15966e-45	0	AGMO
6.06174e-50	0.341693	0.553	0.309	1.31679e-45	0	ACTN2
6.85126e-50	1.08099	0.646	0.412	1.4883e-45	0	FKBP10
8.38557e-50	1.52386	0.897	0.776	1.8216e-45	0	CD82
1.42161e-49	0.260616	0.614	0.366	3.08817e-45	0	HLA-G
4.10893e-49	1.04858	0.55	0.317	8.92583e-45	0	SLC8A1
5.37893e-49	1.56696	0.719	0.535	1.16847e-44	0	SEC14L1
7.01281e-49	0.700793	0.937	0.796	1.52339e-44	0	NOVA1
1.60904e-48	0.973995	0.728	0.501	3.49531e-44	0	WLS
2.21521e-48	0.947428	0.945	0.861	4.81211e-44	0	ABHD2
6.0454e-48	0.932964	0.553	0.337	1.31324e-43	0	BTN3A1
6.25457e-48	0.803909	0.681	0.435	1.35868e-43	0	RNF180
7.4627e-48	0.623255	0.932	0.659	1.62112e-43	0	BCAN
1.24897e-47	1.7212	0.503	0.289	2.71313e-43	0	TIMP4
3.12858e-47	0.441908	0.699	0.433	6.79622e-43	0	KLHDC8A
3.50656e-47	0.799119	0.556	0.337	7.6173e-43	0	GLT25D2
4.44835e-47	1.02592	0.655	0.435	9.66314e-43	0	DOCK7
5.20234e-47	0.949583	0.506	0.298	1.13011e-42	0	PCSK5
5.22621e-47	1.71274	0.529	0.325	1.13529e-42	0	ADCYAP1R1
7.28569e-47	1.0703	0.585	0.358	1.58267e-42	0	ALDH6A1
1.26048e-46	0.530156	0.966	0.845	2.73814e-42	0	NFIA
1.47068e-46	0.499822	0.832	0.58	3.19476e-42	0	SOX9
1.64846e-46	0.920786	0.635	0.422	3.58094e-42	0	EFHC1
1.84514e-46	0.754003	0.625	0.372	4.00819e-42	0	BLM
2.03215e-46	1.5292	0.702	0.505	4.41445e-42	0	PSME2
5.57277e-46	0.551498	0.769	0.512	1.21057e-41	0	IQCK
5.93814e-46	1.24104	0.669	0.469	1.28994e-41	0	FBXO17
1.00604e-45	0.513788	0.824	0.642	2.18542e-41	0	CBR1
1.94692e-45	0.848629	0.78	0.623	4.2293e-41	0	TMEM147
2.52493e-45	1.25459	0.503	0.294	5.48491e-41	0	MOV10
4.46945e-45	0.880912	0.887	0.774	9.70898e-41	0	COX6B1
8.87731e-45	1.02386	0.813	0.678	1.92842e-40	0	PRDX6
1.37636e-44	0.709288	0.592	0.362	2.98987e-40	0	FLJ43663
1.82465e-44	0.692464	0.908	0.808	3.9637e-40	0	UQCR11
3.28124e-44	0.885591	0.615	0.384	7.12784e-40	0	SH3PXD2B
3.84102e-44	0.736125	0.881	0.689	8.34385e-40	0	ZFP36L1
4.43848e-44	1.01982	0.596	0.389	9.64172e-40	0	DNPH1
4.86544e-44	0.637968	0.8	0.602	1.05692e-39	0	LMNA
6.14357e-44	1.29067	0.698	0.521	1.33457e-39	0	SLC15A2
8.83417e-44	0.850442	0.855	0.748	1.91905e-39	0	LENG8
1.71202e-43	0.753778	0.799	0.622	3.71902e-39	0	SSBP2
4.7525e-43	1.21708	0.54	0.332	1.03239e-38	0	TMEM161A
5.25405e-43	0.716602	0.544	0.325	1.14134e-38	0	PTRF
8.70976e-43	0.972447	0.51	0.299	1.89202e-38	0	SALL2
1.13958e-42	0.99894	0.583	0.375	2.47552e-38	0	STK36
1.54094e-42	0.396629	0.615	0.368	3.34738e-38	0	FOXG1
1.85321e-42	1.11093	0.699	0.519	4.02574e-38	0	MCC
2.87057e-42	0.48963	0.784	0.561	6.23574e-38	0	GRIA3
2.9362e-42	1.74322	0.959	0.91	6.37832e-38	0	ANKRD10
4.00904e-42	1.0356	0.527	0.322	8.70884e-38	0	RAB34
4.23061e-42	0.771808	0.705	0.479	9.19016e-38	0	CLDN12
6.04117e-42	0.628886	0.607	0.378	1.31232e-37	0	ABLIM1
6.36755e-42	0.917492	0.688	0.485	1.38322e-37	0	PEPD
1.09024e-41	0.911182	0.578	0.371	2.36833e-37	0	AEBP1
1.11291e-41	0.592934	0.513	0.288	2.41757e-37	0	FSTL1
1.18134e-41	1.02581	0.561	0.359	2.56623e-37	0	LOC654433
2.06855e-41	0.648881	0.559	0.339	4.4935e-37	0	TMEM255A
2.36549e-41	0.916172	0.822	0.663	5.13856e-37	0	NLGN3
2.42205e-41	1.10304	0.525	0.313	5.26141e-37	0	LRIG1
9.7583e-41	0.754405	0.755	0.555	2.1198e-36	0	FREM2
1.57509e-40	0.305925	0.661	0.414	3.42156e-36	0	ZBTB16
1.69738e-40	0.737467	0.889	0.777	3.68722e-36	0	JUN
1.88997e-40	0.272949	0.957	0.885	4.10557e-36	0	LAMP2
3.06468e-40	1.11693	0.542	0.325	6.65741e-36	0	FAM84A
3.67949e-40	0.865963	0.864	0.76	7.99295e-36	0	CCNL2
4.17774e-40	0.837293	0.736	0.56	9.07531e-36	0	RBCK1
1.15456e-39	1.0729	0.625	0.437	2.50805e-35	0	TRIM5
1.26481e-39	1.01699	0.769	0.588	2.74755e-35	0	NDUFA3
2.73891e-39	0.424211	0.998	0.993	5.94973e-35	0	PPIA
3.20547e-39	0.755637	0.821	0.687	6.96325e-35	0	ECH1
3.33093e-39	0.934493	0.509	0.314	7.23578e-35	0	ERAP1
5.91776e-39	0.665815	0.909	0.831	1.28551e-34	0	COPE
5.99223e-39	0.716877	0.513	0.304	1.30169e-34	0	TMEM132A
8.12293e-39	0.857261	0.779	0.624	1.76454e-34	0	C19orf60
8.31968e-39	1.66845	0.531	0.346	1.80728e-34	0	TMOD1
9.0614e-39	2.40749	0.804	0.67	1.96841e-34	0	IFIT3
1.16427e-38	0.37066	1	0.997	2.52915e-34	0	MTRNR2L6
1.37914e-38	0.511774	0.893	0.747	2.9959e-34	0	SLC3A2
1.46665e-38	0.449773	0.596	0.37	3.186e-34	0	SERPINH1
1.96702e-38	0.924801	0.806	0.697	4.27295e-34	0	NUCB1
2.3861e-38	0.900858	0.566	0.363	5.18332e-34	0	EFEMP2
3.45524e-38	0.901295	0.65	0.444	7.50581e-34	0	B3GNT1
7.16965e-38	0.764016	0.722	0.526	1.55746e-33	0	ASTN1
8.22112e-38	1.44867	0.565	0.369	1.78587e-33	0	OCIAD2
1.62571e-37	0.581653	0.974	0.88	3.53153e-33	0	SPECC1
1.74205e-37	0.360948	1	0.999	3.78424e-33	0	MTRNR2L10
1.7651e-37	0.663882	0.657	0.45	3.83432e-33	0	TENM1
3.42914e-37	0.587525	0.976	0.924	7.44912e-33	0	GLG1
3.66062e-37	0.429426	0.532	0.325	7.95196e-33	0	PRUNE2
4.91598e-37	0.994668	0.516	0.319	1.0679e-32	0	GSTM4
1.30076e-36	0.959649	0.648	0.449	2.82563e-32	0	PSRC1
1.32091e-36	0.812467	0.647	0.425	2.86941e-32	0	TCTN1
1.41585e-36	0.337565	0.872	0.718	3.07564e-32	0	MEST
1.88412e-36	0.881939	0.609	0.393	4.09286e-32	0	DPY19L1
2.71886e-36	0.79604	0.554	0.351	5.90617e-32	0	HEY1
2.9428e-36	0.800138	0.75	0.599	6.39265e-32	0	ECE1
3.56076e-36	0.714804	0.89	0.779	7.73505e-32	0	UBL5
3.63797e-36	0.8133	0.698	0.485	7.90277e-32	0	BCHE
7.21955e-36	0.918449	0.59	0.402	1.5683e-31	0	SLC41A1
9.97374e-36	0.899489	0.527	0.333	2.1666e-31	0	WASF3
1.0238e-35	0.689936	0.585	0.382	2.22401e-31	0	GNG12
1.23374e-35	0.58754	0.711	0.476	2.68005e-31	0	LGALS1
2.2359e-35	0.601052	0.903	0.684	4.85705e-31	0	S100B
2.50769e-35	1.4086	0.952	0.911	5.44745e-31	0	DTX3L
3.07858e-35	0.627649	0.924	0.842	6.68759e-31	0	PARK7
8.87053e-35	1.01282	0.725	0.546	1.92695e-30	0	ZFP36L2
9.16905e-35	0.895473	0.528	0.338	1.99179e-30	0	AHCYL2
9.38615e-35	0.568066	0.579	0.38	2.03895e-30	0	LRRN3
9.52284e-35	0.560789	0.842	0.677	2.06865e-30	0	CALD1
1.13319e-34	0.336442	0.955	0.874	2.46163e-30	0	SUB1
1.31028e-34	0.47851	0.804	0.628	2.84632e-30	0	NEK6
2.10516e-34	0.892943	0.887	0.784	4.57303e-30	0	USP54
2.29551e-34	0.802146	0.583	0.388	4.98653e-30	0	LTBP3
2.96381e-34	0.410666	0.535	0.336	6.43829e-30	0	CSPG5
5.48557e-34	0.595596	0.663	0.466	1.19163e-29	0	TRPS1
5.55895e-34	0.793926	0.893	0.757	1.20757e-29	0	TRIO
7.34701e-34	0.607146	0.788	0.594	1.59599e-29	0	TAGLN2
1.15214e-33	0.668	0.683	0.497	2.5028e-29	0	GOLGA8B
1.37746e-33	0.702808	0.797	0.649	2.99226e-29	0	NBPF14
1.76116e-33	1.00001	0.835	0.669	3.82576e-29	0	SSFA2
1.96548e-33	0.600784	0.798	0.657	4.2696e-29	0	WASL
2.7901e-33	0.579035	0.599	0.388	6.06094e-29	0	TNFRSF1A
4.35848e-33	0.375882	0.853	0.714	9.46792e-29	0	FLNA
6.45184e-33	0.660339	0.697	0.507	1.40153e-28	0	EPS15
6.8683e-33	0.475502	0.806	0.629	1.492e-28	0	KIF21A
7.08017e-33	0.702217	0.848	0.736	1.53802e-28	0	EPN2
1.01545e-32	0.649266	0.584	0.394	2.20586e-28	0	IL1RAP
1.14791e-32	0.826534	0.63	0.439	2.49362e-28	0	HMG20B
1.97821e-32	0.800073	0.942	0.795	4.29728e-28	0	CTTN
1.99039e-32	0.977942	0.643	0.467	4.32372e-28	0	DPY19L3
2.46238e-32	1.20665	0.864	0.778	5.34902e-28	0	HIF3A
3.89543e-32	0.615539	0.905	0.811	8.46204e-28	0	TOMM7
4.92528e-32	0.501554	0.949	0.885	1.06992e-27	0	PEBP1
6.77115e-32	0.714454	0.571	0.38	1.4709e-27	0	TPCN1
8.02849e-32	0.558476	0.872	0.752	1.74403e-27	0	RDX
8.51533e-32	0.287121	1	0.994	1.84978e-27	0	MTRNR2L3
1.02665e-31	0.586413	0.934	0.81	2.2302e-27	0	GPR56
1.17859e-31	0.603575	0.847	0.721	2.56025e-27	0	MEGF8
1.1896e-31	0.934672	0.583	0.41	2.58418e-27	0	GAMT
2.52299e-31	0.573989	0.809	0.676	5.4807e-27	0	CDK6
2.82524e-31	0.62694	0.714	0.556	6.13726e-27	0	MPC1
3.92134e-31	0.73006	0.778	0.634	8.51832e-27	0	ATRAID
4.93464e-31	0.988938	0.609	0.432	1.07195e-26	0	GPC1
5.34136e-31	0.89147	0.605	0.409	1.1603e-26	0	LSS
7.03418e-31	0.502921	0.943	0.897	1.52803e-26	0	NDFIP1
1.08979e-30	0.581607	0.87	0.788	2.36736e-26	0	PSMD8
1.41184e-30	0.913539	0.662	0.496	3.06693e-26	0	ERBB2IP
1.48997e-30	0.431464	0.743	0.544	3.23666e-26	0	BCAP29
1.65336e-30	0.595223	0.822	0.64	3.59159e-26	0	TANC1
1.75171e-30	1.04613	0.727	0.57	3.80523e-26	0	GABBR1
1.89552e-30	0.416606	0.862	0.709	4.11763e-26	0	NFIC
2.45695e-30	0.96645	0.766	0.633	5.33724e-26	0	ATP1A1
2.85958e-30	0.387336	0.878	0.754	6.21187e-26	0	PCDHB9
3.04553e-30	0.374737	0.64	0.441	6.6158e-26	0	RFTN2
3.68087e-30	0.794388	0.535	0.36	7.99596e-26	0	TMED1
4.74845e-30	0.773914	0.568	0.383	1.03151e-25	0	CDK14
5.34327e-30	0.92808	0.783	0.624	1.16072e-25	0	ALDH7A1
6.56694e-30	0.562259	0.959	0.896	1.42654e-25	0	TMED10
1.40015e-29	0.906118	0.709	0.551	3.04155e-25	0	BCL2L1
1.51091e-29	0.333178	0.982	0.932	3.28215e-25	0	MTRNR2L5
1.77405e-29	0.918857	0.688	0.533	3.85376e-25	0	AGPAT5
1.78174e-29	0.823285	0.838	0.752	3.87047e-25	0	NDUFA1
1.81233e-29	0.883454	0.816	0.688	3.93692e-25	0	ST8SIA1
2.22898e-29	0.397666	0.987	0.977	4.842e-25	0	CALM1
3.23506e-29	0.340063	0.686	0.512	7.02753e-25	0	GAS7
4.0539e-29	0.416073	0.926	0.846	8.80629e-25	0	SEPW1
4.44437e-29	0.605031	0.699	0.514	9.65449e-25	0	PPP2R2B
6.54878e-29	0.82869	0.54	0.365	1.42259e-24	0	RFXANK
9.25877e-29	0.811437	0.768	0.631	2.01128e-24	0	ITGAV
9.55166e-29	0.586356	0.861	0.779	2.07491e-24	0	PRDX5
1.11768e-28	0.63247	0.87	0.724	2.42794e-24	0	HLA-H
1.61545e-28	0.535278	0.767	0.619	3.50925e-24	0	SCHIP1
1.85744e-28	0.496422	0.988	0.967	4.03491e-24	0	KIF1B
2.24107e-28	0.788147	0.505	0.33	4.86828e-24	0	SUCLG2
2.64998e-28	0.699459	0.578	0.406	5.75655e-24	0	ARHGAP31
3.16828e-28	0.971333	0.517	0.347	6.88245e-24	0	KAT2B
4.2504e-28	0.49489	0.964	0.83	9.23315e-24	0	MAGED1
4.68382e-28	0.855031	0.696	0.557	1.01747e-23	0	GNPTG
5.14211e-28	0.531556	0.827	0.71	1.11702e-23	0	ACTN4
5.1637e-28	0.777249	0.631	0.46	1.12171e-23	0	SHISA4
5.21607e-28	0.701595	0.629	0.46	1.13309e-23	0	TNS1
7.06127e-28	0.607977	0.76	0.59	1.53392e-23	0	CRIP2
7.22087e-28	0.372492	0.785	0.683	1.56859e-23	0	SNRNP70
7.82387e-28	0.653064	0.702	0.514	1.69958e-23	0	DDAH1
9.6114e-28	0.703117	0.875	0.768	2.08788e-23	0	NDUFB2
1.12306e-27	0.385347	0.535	0.347	2.43963e-23	0	IGSF3
1.28219e-27	0.9044	0.592	0.441	2.7853e-23	0	ZNF592
1.41721e-27	0.625251	0.939	0.867	3.0786e-23	0	RNF213
1.77836e-27	0.719954	0.98	0.93	3.86313e-23	0	ABI2
1.78523e-27	0.718867	0.798	0.689	3.87805e-23	0	FNDC3A
2.09994e-27	0.615828	0.673	0.498	4.5617e-23	0	LRRN1
2.16995e-27	0.649789	0.818	0.712	4.71377e-23	0	NDUFS7
2.19916e-27	0.454582	0.966	0.926	4.77723e-23	0	CANX
2.52563e-27	0.480756	0.85	0.713	5.48642e-23	0	CLIP3
3.65923e-27	0.790892	0.607	0.449	7.94894e-23	0	PSENEN
3.83591e-27	0.469774	0.649	0.453	8.33275e-23	0	LINC00478
4.27161e-27	0.460064	0.93	0.866	9.27921e-23	0	SOD1
4.61726e-27	0.675938	0.542	0.365	1.00301e-22	0	ST5
4.94005e-27	1.11606	0.643	0.508	1.07313e-22	0	XPO6
6.32701e-27	0.297565	0.979	0.917	1.37442e-22	0	FZD3
7.1426e-27	0.581349	0.61	0.428	1.55159e-22	0	ILDR2
8.02369e-27	0.656774	0.818	0.73	1.74299e-22	0	PILRB
8.12016e-27	0.851119	0.527	0.37	1.76394e-22	0	FERMT2
9.41078e-27	0.687826	0.539	0.361	2.0443e-22	0	CCDC144C
1.13084e-26	1.30885	0.959	0.917	2.45652e-22	0	NT5DC3
1.19654e-26	0.468171	0.987	0.958	2.59925e-22	0	SKP1
1.34452e-26	0.548664	0.985	0.957	2.92071e-22	0	PDLIM5
1.4872e-26	0.720439	0.716	0.579	3.23065e-22	0	ACSL3
1.59859e-26	0.878088	0.79	0.743	3.47261e-22	0	JUNB
1.7241e-26	0.615949	0.882	0.756	3.74527e-22	0	SPTBN1
2.08931e-26	0.667827	0.549	0.383	4.5386e-22	0	GPR108
2.09008e-26	0.785523	0.52	0.355	4.54027e-22	0	C6orf1
2.74739e-26	0.822087	0.691	0.549	5.96816e-22	0	TRAPPC5
3.15667e-26	0.52226	0.972	0.94	6.85724e-22	0	NDUFA4
3.81256e-26	0.824813	0.688	0.546	8.28202e-22	0	ILK
3.97518e-26	0.851643	0.935	0.862	8.63529e-22	0	ZC3HAV1
4.09184e-26	0.429053	0.74	0.556	8.88871e-22	0	POLR2I
4.29252e-26	0.729525	0.577	0.418	9.32464e-22	0	TM9SF1
4.36255e-26	0.735154	0.51	0.334	9.47677e-22	0	C1orf122
4.9958e-26	0.516169	0.799	0.644	1.08524e-21	0	IL6ST
5.1211e-26	0.761173	0.54	0.374	1.11246e-21	0	ERAP2
8.60717e-26	0.777595	0.575	0.421	1.86973e-21	0	USE1
1.0165e-25	0.706705	0.905	0.793	2.20814e-21	0	POLR2J
2.21109e-25	0.553526	0.832	0.756	4.80316e-21	0	EIF3K
3.11627e-25	0.709418	0.622	0.465	6.76946e-21	0	SEMA6D
4.49503e-25	0.461615	0.842	0.717	9.76454e-21	0	RHBDD2
5.29341e-25	0.894289	0.686	0.548	1.14989e-20	0	PNKD
5.98784e-25	0.672715	0.636	0.485	1.30074e-20	0	CD320
6.37258e-25	0.533781	0.746	0.592	1.38432e-20	0	ADAM9
6.79327e-25	0.734463	0.93	0.871	1.4757e-20	0	CASC4
9.85957e-25	0.708901	0.722	0.589	2.1418e-20	0	G6PC3
1.14472e-24	0.816844	0.501	0.351	2.48667e-20	0	CYHR1
1.21734e-24	0.58743	0.601	0.435	2.64443e-20	0	ZNF606
1.31958e-24	0.699601	0.851	0.776	2.86652e-20	0	ZNF460
1.40172e-24	0.367124	0.856	0.697	3.04495e-20	0	CREB5
1.47864e-24	0.558776	0.736	0.595	3.21205e-20	0	PRCP
1.58752e-24	0.417753	0.535	0.368	3.44858e-20	0	KCTD13
2.10089e-24	0.498153	0.833	0.741	4.56377e-20	0	RAD23A
2.66321e-24	0.676659	0.676	0.521	5.78529e-20	0	MCCC2
2.75968e-24	0.525732	0.69	0.516	5.99485e-20	0	ZNF302
2.80406e-24	0.562479	0.65	0.498	6.09126e-20	0	JUND
2.85266e-24	0.473498	0.524	0.361	6.19683e-20	0	MZF1
2.99785e-24	0.465941	0.572	0.399	6.51222e-20	0	TBC1D17
4.00313e-24	0.588526	0.941	0.916	8.696e-20	0	ARGLU1
4.37222e-24	0.553917	0.869	0.756	9.49777e-20	0	RAB31
4.41779e-24	0.558606	0.774	0.644	9.59676e-20	0	C19orf53
4.41971e-24	0.291273	0.583	0.405	9.60093e-20	0	CXXC5
4.86204e-24	0.676184	0.612	0.44	1.05618e-19	0	HS2ST1
5.41343e-24	0.87833	0.607	0.448	1.17596e-19	0	RAB13
5.78217e-24	0.656236	0.531	0.372	1.25606e-19	0	GNA12
5.80548e-24	0.719717	0.64	0.485	1.26112e-19	0	TK2
6.59832e-24	0.594029	0.598	0.43	1.43335e-19	0	SORBS3
1.27106e-23	0.566191	0.575	0.402	2.76113e-19	0	NSUN5P1
2.38836e-23	0.733442	0.82	0.697	5.18824e-19	0	UBE2D4
2.72191e-23	0.670351	0.806	0.696	5.91281e-19	0	RGS12
3.86742e-23	0.411995	0.738	0.566	8.40121e-19	0	BRAT1
4.01175e-23	0.719316	0.643	0.469	8.71472e-19	0	LOC100128252
4.09369e-23	0.849478	0.67	0.534	8.89272e-19	0	FKBP2
5.32876e-23	0.769774	0.839	0.763	1.15757e-18	0	FAT3
6.40234e-23	0.579074	0.618	0.462	1.39078e-18	0	HSPBP1
6.94534e-23	0.48063	0.742	0.603	1.50874e-18	0	EPS15L1
7.73523e-23	0.29238	0.528	0.351	1.68032e-18	0	NSUN5P2
7.77398e-23	0.399196	0.53	0.351	1.68874e-18	0	SCG5
9.17902e-23	0.437752	0.757	0.617	1.99396e-18	0	SACS
1.31186e-22	0.691383	0.602	0.459	2.84975e-18	0	MOCS2
1.4483e-22	0.604234	0.892	0.822	3.14615e-18	0	COX5B
1.81044e-22	0.759649	0.806	0.692	3.93282e-18	0	SASH1
1.92565e-22	1.12598	0.594	0.445	4.18308e-18	0	NRSN2
1.94269e-22	0.859293	0.633	0.492	4.2201e-18	0	COQ9
2.29408e-22	0.824841	0.825	0.728	4.98343e-18	0	ANKRD40
2.5548e-22	0.383457	0.83	0.706	5.54979e-18	0	FHL1
2.6533e-22	0.816684	0.69	0.564	5.76377e-18	0	PHKB
2.71199e-22	0.89962	0.809	0.7	5.89125e-18	0	PDE4DIP
3.95859e-22	0.901891	0.869	0.778	8.59924e-18	0	TCTA
4.2013e-22	0.723098	0.612	0.465	9.12648e-18	0	CAPNS1
8.97438e-22	0.337724	0.954	0.858	1.94951e-17	0	MKLN1
1.01034e-21	0.789473	0.768	0.674	2.19476e-17	0	ATP5H
1.07445e-21	0.437763	0.947	0.896	2.33404e-17	0	PPIB
1.09081e-21	0.628155	0.856	0.761	2.36958e-17	0	SPATS2L
1.16337e-21	0.644379	0.9	0.814	2.52719e-17	0	MED29
1.31883e-21	0.534058	0.557	0.391	2.8649e-17	0	INPPL1
1.3263e-21	0.284979	0.866	0.717	2.88112e-17	0	VCAN
1.40409e-21	0.576804	0.56	0.382	3.05011e-17	0	IDH3A
1.56406e-21	0.571074	0.978	0.954	3.3976e-17	0	CALR
2.26286e-21	0.681476	0.54	0.396	4.91561e-17	0	MVB12A
2.40041e-21	0.579252	0.806	0.695	5.21442e-17	0	HADHB
2.48457e-21	0.491168	0.703	0.55	5.39722e-17	0	ABCD3
3.52224e-21	0.538209	0.636	0.494	7.65136e-17	0	IRS2
3.64822e-21	0.613607	0.72	0.593	7.92502e-17	0	SDHD
4.19705e-21	0.463666	0.653	0.511	9.11725e-17	0	CLSTN1
4.22498e-21	0.536757	0.909	0.836	9.17793e-17	0	NDUFA11
4.25112e-21	0.795855	0.523	0.366	9.2347e-17	0	WEE1
4.91078e-21	0.312964	0.719	0.53	1.06677e-16	0	NAV2
5.24913e-21	0.631975	0.847	0.715	1.14027e-16	0	ATP5J2
5.4196e-21	0.620027	0.526	0.368	1.1773e-16	0	ZNF226
5.42555e-21	0.380063	0.832	0.729	1.17859e-16	0	TECR
5.77261e-21	0.768885	0.853	0.771	1.25398e-16	0	C7orf55
6.7641e-21	0.840115	0.809	0.696	1.46936e-16	0	KIAA0754
8.55314e-21	0.76674	0.98	0.928	1.858e-16	0	CYP51A1
9.54244e-21	0.567183	0.91	0.812	2.0729e-16	0	LINC00665
9.86876e-21	0.393614	0.757	0.603	2.14379e-16	0	RBM42
1.06446e-20	0.502269	0.781	0.692	2.31232e-16	0	C4orf3
1.13142e-20	0.592503	0.779	0.666	2.45778e-16	0	C21orf33
1.81319e-20	0.570606	0.835	0.73	3.93879e-16	0	RASSF2
2.25427e-20	0.395979	0.684	0.503	4.89695e-16	0	PTPN13
2.53996e-20	0.620358	0.813	0.749	5.51756e-16	0	LAMTOR4
3.57226e-20	0.644845	0.507	0.366	7.76002e-16	0	IFFO1
3.60093e-20	0.547208	0.75	0.61	7.82229e-16	0	C11orf49
3.62847e-20	0.567741	0.872	0.779	7.88213e-16	0	PJA2
3.6532e-20	0.661532	0.86	0.774	7.93584e-16	0	HIGD1A
4.12225e-20	0.653511	0.69	0.567	8.95476e-16	0	FEM1C
4.47307e-20	0.75319	0.705	0.573	9.71686e-16	0	ANKFY1
5.52071e-20	0.255605	0.69	0.543	1.19926e-15	0	FMNL2
5.52209e-20	0.405844	0.789	0.71	1.19956e-15	0	FIS1
5.72961e-20	0.653113	0.557	0.41	1.24464e-15	0	MRPS28
7.72577e-20	0.760076	0.613	0.47	1.67827e-15	0	PIAS3
8.69921e-20	0.688245	0.581	0.457	1.88973e-15	0	ARHGEF40
8.8648e-20	0.518357	0.58	0.423	1.9257e-15	0	PKIG
1.17642e-19	0.489826	0.761	0.645	2.55553e-15	0	PCMTD2
1.33712e-19	0.766616	0.523	0.384	2.90462e-15	0	ZHX1
1.40895e-19	0.48528	0.678	0.536	3.06066e-15	0	SNX3
1.6056e-19	0.542267	0.508	0.358	3.48784e-15	0	DND1
1.66187e-19	0.853573	0.728	0.602	3.61008e-15	0	RAB7L1
1.6997e-19	0.869279	0.968	0.935	3.69225e-15	0	C21orf62
1.86817e-19	0.574658	0.598	0.452	4.05823e-15	0	PTPRA
1.91143e-19	0.564916	0.698	0.578	4.15219e-15	0	PGLS
2.00936e-19	0.580645	0.862	0.761	4.36493e-15	0	LOC100131564
2.08941e-19	0.342508	0.679	0.503	4.53883e-15	0	CTNND2
2.54083e-19	0.495827	0.796	0.686	5.51944e-15	0	ZNF493
3.01083e-19	0.649134	0.631	0.5	6.54042e-15	0	NDUFA7
3.01352e-19	0.540025	0.587	0.445	6.54628e-15	0	TUBG2
3.98238e-19	0.708754	0.578	0.442	8.65092e-15	0	PYCR2
4.39792e-19	0.562046	0.619	0.46	9.55361e-15	0	SMG9
4.43947e-19	0.58991	0.749	0.602	9.64387e-15	0	CD59
5.36528e-19	0.380621	0.91	0.846	1.1655e-14	0	PTPN14
5.5667e-19	0.561233	0.771	0.698	1.20925e-14	0	COMT
6.50173e-19	0.612287	0.688	0.545	1.41237e-14	0	YIF1A
7.41303e-19	0.584182	0.747	0.615	1.61033e-14	0	ZFAND6
7.83708e-19	0.676183	0.705	0.588	1.70245e-14	0	SLC44A2
8.76851e-19	0.58207	0.726	0.583	1.90478e-14	0	WIPF2
9.37714e-19	0.515426	0.764	0.689	2.037e-14	0	REEP5
9.78395e-19	0.936712	0.937	0.886	2.12537e-14	0	PPIEL
1.29224e-18	0.538691	0.79	0.695	2.80713e-14	0	ZNHIT1
1.51776e-18	0.620739	0.674	0.562	3.29703e-14	0	MAN2C1
1.64604e-18	0.324608	0.564	0.426	3.57568e-14	0	APC2
1.68708e-18	0.70278	0.758	0.645	3.66484e-14	0	NDUFB3
2.03292e-18	0.471681	0.747	0.647	4.4161e-14	0	TFRC
2.08488e-18	0.66742	0.525	0.386	4.52898e-14	0	TEX264
2.87512e-18	0.571675	0.712	0.6	6.24563e-14	0	POLR2L
3.01148e-18	0.581164	0.832	0.709	6.54184e-14	0	SPDYE1
3.30652e-18	0.634002	0.516	0.371	7.18275e-14	0	SIPA1L2
4.28035e-18	0.538393	0.706	0.549	9.29821e-14	0	CTSA
5.44219e-18	0.582161	0.904	0.859	1.18221e-13	0	FOS
7.46881e-18	0.541016	0.885	0.801	1.62245e-13	0	COPS6
7.50928e-18	0.764002	0.677	0.551	1.63124e-13	0	TRIM14
8.69296e-18	0.622791	0.58	0.447	1.88837e-13	0	TMEM179B
9.28423e-18	0.420141	0.654	0.514	2.01681e-13	0	INTS3
1.45392e-17	0.481959	0.721	0.6	3.15835e-13	0	GADD45GIP1
1.46064e-17	0.52498	0.925	0.855	3.17295e-13	0	TMX1
1.54979e-17	0.40042	0.857	0.762	3.36661e-13	0	ATP6V0E2
1.5827e-17	0.540938	0.853	0.753	3.43809e-13	0	CPNE1
1.69942e-17	0.458333	0.654	0.517	3.69165e-13	0	NPDC1
1.87636e-17	0.569632	0.689	0.577	4.07603e-13	0	MRPL4
1.98103e-17	0.508435	0.819	0.733	4.30338e-13	0	DAD1
2.04925e-17	0.364744	0.818	0.693	4.45158e-13	0	MYO6
2.35966e-17	0.280938	0.616	0.48	5.12589e-13	0	LYST
2.79644e-17	0.956091	0.669	0.558	6.07471e-13	0	HMGCS1
2.83984e-17	0.759937	0.507	0.378	6.16897e-13	0	TMEM120A
2.99067e-17	0.549614	0.593	0.46	6.49663e-13	0	FASTK
3.47764e-17	0.284742	0.875	0.797	7.55447e-13	0	TBCB
3.73823e-17	0.551702	0.576	0.446	8.12056e-13	0	RNF19A
4.12559e-17	0.371592	0.757	0.629	8.96202e-13	0	CLIP2
4.23235e-17	0.348632	0.899	0.784	9.19394e-13	0	MYO10
4.30177e-17	0.415888	0.858	0.75	9.34474e-13	0	BANF1
4.74896e-17	0.795512	0.738	0.635	1.03162e-12	0	DNAJC3
5.14293e-17	0.354171	0.714	0.595	1.1172e-12	0	WDR91
6.31272e-17	0.625092	0.804	0.724	1.37131e-12	0	RAB1B
7.23432e-17	0.62248	0.739	0.593	1.57151e-12	0	DECR1
7.36663e-17	0.830793	0.633	0.502	1.60025e-12	0	BDH1
8.40903e-17	0.987243	0.757	0.637	1.82669e-12	0	MPV17L
9.11615e-17	0.387916	0.649	0.497	1.9803e-12	0	GSTM2
9.77047e-17	0.550492	0.826	0.719	2.12244e-12	0	PDIA4
1.02265e-16	1.33634	0.801	0.723	2.22151e-12	0	SLC7A11
1.05422e-16	0.487503	0.58	0.447	2.29008e-12	0	ZNF544
1.07474e-16	1.06448	0.513	0.378	2.33467e-12	0	METTL15
1.27565e-16	0.371187	0.829	0.723	2.7711e-12	0	SEPT11
1.36649e-16	0.358309	0.875	0.774	2.96843e-12	0	PLD3
1.38706e-16	0.458635	0.529	0.392	3.0131e-12	0	TMEM131
1.518e-16	0.495917	0.683	0.544	3.29755e-12	0	ARNT2
1.80019e-16	0.44495	0.664	0.528	3.91056e-12	0	TEAD1
1.83156e-16	0.971118	0.676	0.569	3.97869e-12	0	GALNT2
1.85961e-16	0.292369	0.593	0.437	4.03962e-12	0	LRP1B
2.28688e-16	0.809038	0.595	0.482	4.9678e-12	0	PTPMT1
2.3539e-16	0.422863	0.916	0.873	5.11337e-12	0	PSMB4
2.47924e-16	0.474936	0.788	0.698	5.38565e-12	0	TIMM13
2.66342e-16	0.535563	0.887	0.796	5.78575e-12	0	NDUFS5
3.251e-16	0.604911	0.759	0.644	7.06215e-12	0	PYGB
3.51439e-16	0.971569	0.708	0.595	7.6343e-12	0	GGT8P
3.68211e-16	0.751531	0.545	0.417	7.99865e-12	0	SPAG16
4.05548e-16	0.388862	0.931	0.866	8.80971e-12	0	STAT3
4.82096e-16	1.04858	0.564	0.432	1.04726e-11	0	EFCAB2
4.97036e-16	0.41283	0.53	0.384	1.07971e-11	0	MTA1
5.13089e-16	0.379426	0.724	0.585	1.11458e-11	0	NLGN1
5.3968e-16	0.590288	0.72	0.585	1.17235e-11	0	POFUT1
5.98608e-16	0.319001	0.918	0.855	1.30036e-11	0	MACF1
6.67248e-16	0.477791	0.95	0.903	1.44946e-11	0	PKM
6.74971e-16	0.678019	0.742	0.63	1.46624e-11	0	VGLL4
6.97947e-16	0.514379	0.711	0.602	1.51615e-11	0	GAB1
7.9048e-16	0.547974	0.541	0.392	1.71716e-11	0	RRBP1
7.9447e-16	0.443246	0.895	0.834	1.72583e-11	0	COX8A
8.65353e-16	0.478343	0.804	0.713	1.87981e-11	0	LMAN2
1.00509e-15	0.896027	0.538	0.415	2.18335e-11	0	PCED1A
1.00913e-15	0.276321	0.629	0.492	2.19214e-11	0	ZNF608
1.12141e-15	0.359791	0.884	0.782	2.43604e-11	0	PEA15
1.13083e-15	0.668027	0.597	0.477	2.4565e-11	0	B4GALT5
1.25281e-15	0.366239	0.501	0.368	2.72147e-11	0	STRADB
1.27338e-15	0.627801	0.615	0.497	2.76617e-11	0	AIF1L
1.75325e-15	0.524569	0.759	0.692	3.80858e-11	0	KDELR1
2.12908e-15	0.438866	0.846	0.792	4.625e-11	0	EIF3G
2.25034e-15	0.786197	0.851	0.78	4.88841e-11	0	PAR-SN
2.30296e-15	0.423339	0.565	0.431	5.00271e-11	0	WSCD1
2.4846e-15	0.449667	0.976	0.975	5.3973e-11	0	C6orf62
2.86791e-15	0.410579	0.854	0.788	6.22997e-11	0	SUPT5H
2.99585e-15	0.806042	0.533	0.414	6.50788e-11	0	ARC
3.07021e-15	0.352901	0.818	0.705	6.66942e-11	0	TBCA
3.67634e-15	0.530783	0.723	0.633	7.98612e-11	0	NCSTN
4.29174e-15	0.50635	0.823	0.722	9.32294e-11	0	BCAP31
4.50687e-15	0.432183	0.696	0.575	9.79027e-11	0	FAM3C
5.14409e-15	0.581998	0.593	0.47	1.11745e-10	0	METTL3
5.17976e-15	0.325184	0.608	0.459	1.1252e-10	0	BAALC
5.45804e-15	0.616147	0.512	0.391	1.18565e-10	0	RNPC3
5.89408e-15	0.432129	0.778	0.673	1.28037e-10	0	ASAP1
6.48661e-15	0.587436	0.904	0.789	1.40909e-10	0	TSC22D1
6.51999e-15	0.549191	0.627	0.494	1.41634e-10	0	SUGP1
6.63219e-15	0.457714	0.771	0.659	1.44071e-10	0	PIGY
6.63219e-15	0.457714	0.771	0.659	1.44071e-10	0	PYURF
7.19919e-15	0.27389	0.527	0.395	1.56388e-10	0	DCTD
8.16439e-15	0.582817	0.803	0.737	1.77355e-10	0	CYC1
9.02408e-15	1.23002	0.559	0.452	1.9603e-10	0	TRIM44
9.24955e-15	0.402788	0.75	0.624	2.00928e-10	0	SIRT5
9.77807e-15	0.293996	0.921	0.854	2.12409e-10	0	APLP2
1.07788e-14	0.411877	0.886	0.802	2.34147e-10	0	LAPTM4A
1.17983e-14	0.31758	0.668	0.535	2.56295e-10	0	IFI16
1.20505e-14	0.95918	0.849	0.764	2.61773e-10	0	BCKDHB
1.34301e-14	0.568845	0.842	0.766	2.91742e-10	0	MBOAT2
1.4447e-14	0.424723	0.7	0.598	3.13833e-10	0	PSMC4
1.60537e-14	0.293827	0.513	0.374	3.48735e-10	0	CIB1
1.68289e-14	1.11868	0.771	0.658	3.65574e-10	0	RCN1
1.84204e-14	0.544594	0.513	0.387	4.00145e-10	0	LYRM5
1.86807e-14	0.600235	0.504	0.387	4.058e-10	0	IRF2
1.89035e-14	0.548923	0.769	0.659	4.10641e-10	0	NEDD8
2.07484e-14	0.637573	0.523	0.408	4.50717e-10	0	NME4
2.26551e-14	0.628651	0.64	0.505	4.92136e-10	0	ZMAT1
2.267e-14	0.755303	0.535	0.416	4.92459e-10	0	CHDH
2.32541e-14	0.373145	0.66	0.528	5.05149e-10	0	NFE2L2
2.54409e-14	0.261709	0.769	0.65	5.52653e-10	0	AK2
2.97012e-14	0.52612	0.561	0.446	6.45199e-10	0	TSPAN6
3.2377e-14	0.324387	0.537	0.407	7.03325e-10	0	ZNF83
3.27715e-14	0.666387	0.577	0.451	7.11895e-10	0	HELZ2
3.29721e-14	0.291764	0.942	0.94	7.16253e-10	0	CIRBP
4.04957e-14	0.480079	0.665	0.547	8.79688e-10	0	SCCPDH
4.1389e-14	0.393629	0.8	0.674	8.99093e-10	0	MSN
4.46874e-14	0.502001	0.508	0.393	9.70744e-10	0	BAIAP2
4.55627e-14	0.588197	0.614	0.494	9.89758e-10	0	TP53BP2
4.83778e-14	0.683072	0.799	0.709	1.05091e-09	0	OSMR
4.88006e-14	0.385954	0.673	0.554	1.0601e-09	0	SDR39U1
5.02431e-14	1.06861	0.606	0.491	1.09143e-09	0	ERI1
6.57427e-14	0.316291	0.713	0.629	1.42813e-09	0	PRKACB
6.62308e-14	0.3987	0.541	0.416	1.43873e-09	0	CRTC1
6.83358e-14	0.288282	0.874	0.771	1.48446e-09	0	GBAS
7.91111e-14	0.505512	0.872	0.868	1.71853e-09	0	EGR1
9.16279e-14	0.475031	0.544	0.424	1.99043e-09	0	EDEM3
9.76237e-14	0.348381	0.514	0.394	2.12068e-09	0	NAPEPLD
1.02362e-13	1.00962	0.901	0.851	2.22362e-09	0	NUDT19
1.04856e-13	0.540236	0.581	0.47	2.27779e-09	0	TTLL4
1.10804e-13	0.641518	0.554	0.447	2.407e-09	0	UROD
1.2572e-13	0.349897	0.821	0.744	2.73101e-09	0	WASF2
1.33755e-13	0.546775	0.697	0.562	2.90555e-09	0	PREX1
1.40783e-13	0.564861	0.62	0.509	3.05823e-09	0	TM2D1
1.43287e-13	0.479833	0.571	0.46	3.11262e-09	0	PLEC
1.44588e-13	0.978939	0.697	0.606	3.14088e-09	0	COX20
1.48352e-13	0.373349	0.58	0.457	3.22264e-09	0	SIN3B
1.67689e-13	0.992657	0.795	0.711	3.6427e-09	0	KCNN3
1.78502e-13	0.485795	0.689	0.567	3.8776e-09	0	MUC20
1.95628e-13	0.602471	0.957	0.93	4.24962e-09	0	SLC4A8
2.1082e-13	0.416679	0.734	0.635	4.57963e-09	0	SMIM7
2.15796e-13	0.475266	0.693	0.588	4.68774e-09	0	EFCAB14
2.18878e-13	0.59454	0.659	0.573	4.75468e-09	0	MPV17
2.22083e-13	0.34097	0.703	0.607	4.82431e-09	0	PI4KB
2.30824e-13	0.573428	0.946	0.793	5.0142e-09	0	C1orf61
2.46582e-13	0.560662	0.757	0.692	5.3565e-09	0	TTYH3
2.4921e-13	0.645771	0.567	0.463	5.41359e-09	0	YIF1B
2.66979e-13	0.641553	0.775	0.673	5.79959e-09	0	BTN3A2
3.13475e-13	0.334405	0.693	0.569	6.80962e-09	0	GOLIM4
3.15958e-13	0.464564	0.697	0.604	6.86356e-09	0	EIF6
3.31977e-13	0.651011	0.596	0.473	7.21154e-09	0	ZNF585B
3.3814e-13	0.497669	0.545	0.448	7.34541e-09	0	ERF
3.41191e-13	0.429433	0.585	0.458	7.41169e-09	0	ALKBH7
3.73758e-13	0.424253	0.852	0.764	8.11914e-09	0	ERCC1
4.32724e-13	0.378134	0.817	0.74	9.40007e-09	0	PRKCSH
4.47324e-13	0.575121	0.56	0.45	9.71722e-09	0	STXBP3
5.01896e-13	0.462481	0.587	0.472	1.09027e-08	0	ETFB
5.50933e-13	0.446937	0.666	0.567	1.19679e-08	0	RUVBL2
5.53095e-13	0.465943	0.612	0.491	1.20149e-08	0	WDR41
5.64447e-13	0.677182	0.549	0.433	1.22615e-08	0	MPG
6.94293e-13	0.420904	0.802	0.726	1.50821e-08	0	LSM14A
7.0177e-13	0.587112	0.861	0.791	1.52445e-08	0	SEPN1
7.10065e-13	0.519981	0.528	0.404	1.54247e-08	0	FKBP1AP1
7.91865e-13	0.695583	0.648	0.53	1.72017e-08	0	ERGIC1
8.57556e-13	1.31548	0.969	0.951	1.86287e-08	0	IRF1
9.97442e-13	0.561159	0.865	0.807	2.16674e-08	0	PTTG1IP
1.05983e-12	0.261497	0.855	0.787	2.30226e-08	0	SEP15
1.07014e-12	0.354559	0.802	0.715	2.32467e-08	0	NDUFV1
1.08434e-12	0.436876	0.546	0.43	2.35551e-08	0	NBN
1.16585e-12	0.295192	0.79	0.659	2.53258e-08	0	SPDYE8P
1.16746e-12	0.671246	0.875	0.825	2.53607e-08	0	LOC284454
1.19501e-12	0.376826	0.633	0.52	2.59592e-08	0	PFKM
1.20797e-12	0.305862	0.501	0.382	2.62408e-08	0	RAB28
1.28195e-12	0.543445	0.839	0.75	2.78477e-08	0	GABPB1-AS1
1.5199e-12	0.398113	0.599	0.473	3.30169e-08	0	COG4
1.54417e-12	0.479208	0.699	0.612	3.35439e-08	0	ACAA1
1.56109e-12	0.456083	0.657	0.54	3.39116e-08	0	FAM120C
1.80777e-12	0.301444	0.963	0.936	3.92701e-08	0	ZNF814
1.88264e-12	0.32391	0.811	0.732	4.08966e-08	0	DCAF8
2.19927e-12	0.531147	0.725	0.637	4.77748e-08	0	NDUFB10
2.42457e-12	0.443001	0.533	0.427	5.2669e-08	0	MYO5C
2.5348e-12	0.510323	0.768	0.668	5.50635e-08	0	KLHL5
2.73046e-12	0.377042	0.604	0.486	5.93138e-08	0	FNDC3B
2.93397e-12	0.474313	0.634	0.519	6.37345e-08	0	ANO6
3.24073e-12	0.43769	0.678	0.559	7.03984e-08	0	DCLK2
3.32563e-12	0.529876	0.695	0.584	7.22427e-08	0	ATF7
3.50504e-12	0.299955	0.838	0.741	7.61399e-08	0	STX16
3.73239e-12	0.295352	0.797	0.698	8.10787e-08	0	ZNF772
3.75037e-12	0.457097	0.892	0.834	8.14692e-08	0	ADAR
3.79319e-12	0.325498	0.574	0.449	8.23994e-08	0	NCOA1
3.84391e-12	0.497137	0.556	0.441	8.35012e-08	0	MRPL24
4.92204e-12	1.55565	0.643	0.569	1.06921e-07	0	SDCCAG8
4.9619e-12	0.370361	0.702	0.623	1.07787e-07	0	GRHPR
5.1152e-12	0.465899	0.744	0.652	1.11118e-07	0	TMX2
6.39072e-12	0.61596	0.693	0.622	1.38826e-07	0	NDUFS3
6.65101e-12	0.6336	0.645	0.546	1.4448e-07	0	BCAT1
6.70634e-12	0.811898	0.693	0.572	1.45682e-07	0	ROMO1
6.80449e-12	0.358001	0.742	0.609	1.47814e-07	0	MUM1
8.2525e-12	0.605081	0.98	0.969	1.79269e-07	0	SLC35F6
1.11079e-11	0.427242	0.802	0.759	2.41296e-07	0	UQCRFS1
1.2359e-11	0.303301	0.561	0.445	2.68475e-07	0	TMEM198B
1.23958e-11	0.344079	0.822	0.76	2.69274e-07	0	LOC100507217
1.27637e-11	0.557216	0.754	0.679	2.77266e-07	0	NDUFS8
1.27679e-11	0.44916	0.563	0.457	2.77358e-07	0	PMS2P1
1.35945e-11	0.699845	0.751	0.662	2.95313e-07	0	MSMO1
1.38629e-11	0.604897	0.798	0.722	3.01143e-07	0	TMEM50B
1.41522e-11	0.319992	0.703	0.577	3.07429e-07	0	ARHGAP5
1.88349e-11	0.497427	0.756	0.671	4.09151e-07	0	KRTCAP2
1.90708e-11	0.302846	0.702	0.594	4.14276e-07	0	TMEM9B
2.1364e-11	0.272419	0.721	0.63	4.6409e-07	0	SNX5
2.22781e-11	0.55137	0.653	0.568	4.83946e-07	0	BCL6
2.37508e-11	0.302901	0.861	0.784	5.15939e-07	0	PDXDC2P
2.48219e-11	0.432872	0.599	0.487	5.39206e-07	0	BAD
2.5397e-11	0.295347	0.54	0.425	5.51699e-07	0	PHLPP1
3.00073e-11	0.447374	0.667	0.578	6.51849e-07	0	CLPTM1
3.06199e-11	1.08357	0.873	0.816	6.65156e-07	0	APOL4
3.20751e-11	0.29768	0.693	0.596	6.96768e-07	0	PPP5C
3.29383e-11	0.307766	0.605	0.492	7.15518e-07	0	CALCOCO2
3.33302e-11	0.763469	0.554	0.446	7.24031e-07	0	PPFIA1
3.40062e-11	0.286329	0.86	0.798	7.38717e-07	0	CALU
3.60994e-11	0.325548	0.837	0.734	7.84188e-07	0	LUC7L
3.63556e-11	0.264299	0.561	0.439	7.89753e-07	0	LSMD1
3.70135e-11	0.58543	0.659	0.548	8.04044e-07	0	SERPINB6
3.89733e-11	0.710961	0.857	0.79	8.46617e-07	0	PIK3C2A
3.95836e-11	0.346757	0.683	0.569	8.59874e-07	0	PMS2P5
4.0565e-11	0.325436	0.564	0.446	8.81193e-07	0	UPF1
4.64966e-11	0.558672	0.552	0.443	1.01005e-06	0	COQ4
4.77186e-11	0.495809	0.749	0.68	1.03659e-06	0	FOXO3
4.81808e-11	0.401694	0.712	0.628	1.04663e-06	0	FAM84B
5.00687e-11	0.418541	0.53	0.423	1.08764e-06	0	MAP2K2
5.33058e-11	0.298663	0.613	0.5	1.15796e-06	0	TYK2
5.51992e-11	0.332169	0.731	0.592	1.19909e-06	0	GCSH
6.30482e-11	0.406453	0.531	0.417	1.3696e-06	0	ILVBL
6.47067e-11	0.45681	0.786	0.735	1.40562e-06	0	C19orf10
6.83355e-11	0.264847	0.846	0.781	1.48445e-06	0	TCEA1
7.27513e-11	0.325772	0.928	0.868	1.58038e-06	0	ATP5F1
7.86353e-11	0.490576	0.704	0.636	1.70819e-06	0	CPSF7
8.12355e-11	0.334464	0.816	0.733	1.76468e-06	0	PDE4B
8.39291e-11	0.343563	0.684	0.586	1.82319e-06	0	TMED9
8.71152e-11	0.404534	0.98	0.955	1.8924e-06	0	HM13
8.80086e-11	0.25146	0.568	0.451	1.91181e-06	0	LIMS3L
8.89534e-11	0.263535	0.568	0.451	1.93233e-06	0	LIMS3
9.25535e-11	0.566037	0.612	0.511	2.01054e-06	0	PET100
9.73035e-11	0.284416	0.653	0.569	2.11372e-06	0	TIMM44
9.73839e-11	0.441109	0.779	0.681	2.11547e-06	0	STON2
9.85008e-11	0.473052	0.687	0.606	2.13973e-06	0	BABAM1
9.96788e-11	0.257852	0.508	0.409	2.16532e-06	0	ZC3H4
9.99215e-11	0.540052	0.679	0.602	2.17059e-06	0	HIGD2A
1.00064e-10	0.509646	0.942	0.903	2.17369e-06	0	PNMA2
1.00945e-10	0.271083	0.696	0.596	2.19284e-06	0	AFF1
1.01092e-10	0.426155	0.657	0.558	2.19603e-06	0	HSD17B12
1.10147e-10	0.285182	0.698	0.589	2.39272e-06	0	FAM127B
1.10404e-10	0.602739	0.65	0.557	2.3983e-06	0	COG5
1.14462e-10	0.538372	0.786	0.69	2.48645e-06	0	CYB5D2
1.14513e-10	0.347777	0.825	0.783	2.48756e-06	0	STARD7
1.18249e-10	0.357737	0.515	0.41	2.56872e-06	0	ATP13A1
1.27255e-10	0.311579	0.744	0.636	2.76436e-06	0	KEAP1
1.34966e-10	0.564934	0.561	0.477	2.93187e-06	0	CRTC3
1.4212e-10	0.45032	0.801	0.761	3.08726e-06	0	CDK2AP1
1.48032e-10	0.488449	0.602	0.5	3.21571e-06	0	TTLL3
1.49758e-10	0.90813	0.818	0.733	3.25318e-06	0	PAPLN
1.50118e-10	0.446939	0.512	0.402	3.26101e-06	0	DFNA5
1.50874e-10	0.334902	0.567	0.451	3.27743e-06	0	TRAPPC3
1.51219e-10	0.369046	0.686	0.597	3.28493e-06	0	FIBP
1.53998e-10	0.275484	0.864	0.806	3.3453e-06	0	PUF60
1.54464e-10	0.394254	0.866	0.843	3.35541e-06	0	RAC1
1.56038e-10	0.433771	0.544	0.426	3.38962e-06	0	SOD2
1.65712e-10	0.644763	0.59	0.481	3.59977e-06	0	NCDN
1.85269e-10	0.33126	0.66	0.56	4.0246e-06	0	PRPF31
1.93379e-10	0.467217	0.541	0.438	4.20077e-06	0	FAM120A
1.9927e-10	0.664656	0.585	0.5	4.32875e-06	0	MRPS14
1.9995e-10	0.33849	0.868	0.82	4.34351e-06	0	PSMB6
2.17211e-10	0.390279	0.697	0.603	4.71847e-06	0	ITFG1
2.19961e-10	0.457758	0.863	0.787	4.77821e-06	0	PDIA6
2.37492e-10	0.445033	0.861	0.795	5.15904e-06	0	ZNF260
2.39914e-10	0.309648	0.799	0.718	5.21165e-06	0	SBDS
2.4493e-10	0.339967	0.658	0.557	5.3206e-06	0	TMEM248
2.55325e-10	0.382072	0.928	0.882	5.54643e-06	0	TXNDC15
2.70456e-10	0.340006	0.984	0.961	5.87511e-06	0	MCFD2
2.90607e-10	0.361811	0.504	0.398	6.31287e-06	0	DNHD1
3.35948e-10	0.336244	0.916	0.845	7.29781e-06	0	ZNF626
3.63837e-10	0.492632	0.721	0.612	7.90364e-06	0	BLOC1S1
3.89338e-10	0.2595	0.545	0.443	8.45759e-06	0	CGNL1
4.16029e-10	0.407193	0.715	0.631	9.0374e-06	0	ATP5G1
4.21815e-10	0.463477	0.951	0.905	9.16308e-06	0	LETM1
4.35002e-10	0.398002	0.631	0.536	9.44956e-06	0	ELOF1
5.00832e-10	0.267017	0.763	0.677	1.08796e-05	0	TMEM106B
5.17463e-10	0.310934	0.627	0.521	1.12409e-05	0	TOM1L2
5.37428e-10	0.558874	0.559	0.471	1.16746e-05	0	HERPUD2
5.70536e-10	0.431728	0.792	0.702	1.23937e-05	0	EIF2AK2
5.98981e-10	0.257994	0.525	0.421	1.30117e-05	0	ZNF507
7.07801e-10	0.262823	0.738	0.631	1.53756e-05	0	CCDC124
7.48349e-10	0.295063	0.91	0.851	1.62564e-05	0	PGPEP1
8.19145e-10	0.790912	0.768	0.709	1.77943e-05	0	UQCR10
8.21614e-10	0.355717	0.538	0.445	1.78479e-05	0	NMT1
8.51793e-10	0.411959	0.785	0.716	1.85035e-05	0	PSMB3
9.08699e-10	0.26219	0.826	0.726	1.97397e-05	0	SEC22B
9.42582e-10	0.443763	0.609	0.543	2.04757e-05	0	STRN3
9.73573e-10	0.346366	0.858	0.767	2.11489e-05	0	KIAA0319L
1.15557e-09	0.359326	0.518	0.417	2.51025e-05	0	SLC4A2
1.18577e-09	0.444636	0.668	0.567	2.57586e-05	0	POR
1.20919e-09	0.449328	0.711	0.609	2.62672e-05	0	NDUFC1
1.21091e-09	0.538875	0.67	0.576	2.63046e-05	0	AURKAIP1
1.25856e-09	0.272803	0.954	0.919	2.73397e-05	0	PHC3
1.30707e-09	0.254991	0.932	0.91	2.83935e-05	0	SEPT2
1.32932e-09	0.53406	0.647	0.553	2.88768e-05	0	AKR7A2
1.39989e-09	0.368754	0.644	0.551	3.04098e-05	0	NEK9
1.4337e-09	0.556144	0.522	0.433	3.11442e-05	0	LOC202781
1.54649e-09	0.355038	0.833	0.78	3.35944e-05	0	WDR83OS
1.66428e-09	0.312903	0.818	0.744	3.61531e-05	0	PSMC5
1.77203e-09	0.583345	0.775	0.738	3.84939e-05	0	TOB1
2.14559e-09	0.331976	0.505	0.403	4.66086e-05	0	DDRGK1
2.1791e-09	0.352457	0.877	0.809	4.73365e-05	0	GABARAPL2
2.20983e-09	0.378931	0.684	0.578	4.80041e-05	0	ITPA
2.31747e-09	0.42798	0.606	0.517	5.03425e-05	0	BICD1
2.47596e-09	0.687059	0.566	0.489	5.37853e-05	0	SLC25A25
2.70613e-09	0.489423	0.548	0.459	5.87852e-05	0	GLT8D1
2.79585e-09	0.508355	0.544	0.445	6.07343e-05	0	ITGA2
2.87755e-09	0.456988	0.733	0.655	6.2509e-05	0	POLR2G
3.33822e-09	0.616805	0.593	0.491	7.25161e-05	0	CDC42BPA
3.42105e-09	0.407825	0.701	0.608	7.43155e-05	0	ALDH3A2
3.50337e-09	0.507794	0.754	0.686	7.61037e-05	0	PHPT1
3.52205e-09	0.34372	0.693	0.601	7.65095e-05	0	FARSA
4.15233e-09	0.295829	0.536	0.446	9.02012e-05	0	TMTC3
4.29312e-09	0.286152	0.594	0.504	9.32595e-05	0	MSANTD4
4.77629e-09	0.577135	0.507	0.407	0.000103755	0	PHGDH
5.04418e-09	0.312006	0.832	0.773	0.000109575	0	TMEM230
6.13754e-09	0.559079	0.791	0.707	0.000133326	0	RNF157
6.31312e-09	0.546074	0.978	0.967	0.00013714	0	CCDC144B
6.37179e-09	0.626775	0.687	0.606	0.000138414	0	MLEC
6.44445e-09	0.370192	0.669	0.591	0.000139993	0	MAU2
6.55199e-09	0.298956	0.677	0.592	0.000142329	0	RRP7B
6.98585e-09	0.315622	0.696	0.614	0.000151754	0	PAF1
7.35776e-09	0.400532	0.611	0.525	0.000159833	0	FLJ14186
7.39345e-09	0.352925	0.891	0.824	0.000160608	0	OGDH
7.43863e-09	0.407598	0.786	0.715	0.000161589	0	ADD1
7.47047e-09	0.470323	0.742	0.651	0.000162281	0	SWAP70
7.82322e-09	0.264203	0.582	0.476	0.000169944	0	SPG20
1.22355e-08	0.340797	0.546	0.453	0.000265793	0	ARL1
1.23873e-08	0.250625	0.57	0.449	0.00026909	0	LOC340515
1.33186e-08	0.429134	0.514	0.416	0.00028932	0	CHMP4A
1.36118e-08	0.59468	0.535	0.446	0.000295688	0	TMEM175
1.43964e-08	0.510851	0.588	0.489	0.000312732	0	MIER1
1.50561e-08	0.251834	0.572	0.478	0.000327064	0	DZIP1
1.52421e-08	0.345329	0.993	0.976	0.000331104	0	MAVS
1.56403e-08	0.257698	0.771	0.698	0.000339753	0	TIMM10B
1.57906e-08	0.341682	0.535	0.437	0.000343019	0	PARP6
1.66812e-08	0.290329	0.583	0.483	0.000362366	0	PCCB
1.68395e-08	0.291899	0.794	0.731	0.000365805	0	TMED4
1.70349e-08	0.411931	0.634	0.541	0.000370048	0	SDF4
1.73697e-08	0.510274	0.804	0.748	0.000377322	0	CDS2
1.75844e-08	0.495085	0.577	0.493	0.000381985	0	ZDHHC4
1.87318e-08	0.515365	0.641	0.559	0.000406911	0	LOC220729
1.92468e-08	0.286984	0.501	0.398	0.000418099	0	PRMT5
2.1608e-08	0.349128	0.831	0.763	0.00046939	0	SH3GLB1
2.17863e-08	0.376992	0.562	0.485	0.000473263	0	OSBPL9
2.50263e-08	0.29023	0.582	0.492	0.000543646	0	PIGQ
2.58693e-08	0.576231	0.511	0.42	0.000561959	0	SLC9A8
2.62675e-08	0.557876	0.708	0.618	0.000570609	0	ALDH5A1
3.2824e-08	0.409346	0.683	0.586	0.000713037	0	ZNRF3
3.37379e-08	0.373743	0.921	0.862	0.000732888	0	TMA7
3.45287e-08	0.499243	0.93	0.897	0.000750068	0	MRI1
3.50565e-08	0.917168	0.74	0.818	0.000761532	0	CEP170
3.57487e-08	0.339328	0.677	0.554	0.000776569	0	GAP43
3.75657e-08	0.320379	0.896	0.833	0.00081604	0	SCAMP4
4.18042e-08	0.411057	0.761	0.692	0.000908113	0	SERF1B
4.23637e-08	0.435111	0.558	0.468	0.000920268	0	DGCR6L
4.46446e-08	0.383986	0.656	0.576	0.000969814	0	C21orf59
4.62816e-08	0.523888	0.68	0.609	0.00100538	0	FBXO44
4.90542e-08	0.355968	0.501	0.408	0.00106561	0	COG7
4.96646e-08	0.318474	0.671	0.586	0.00107886	0	NDUFB5
5.07234e-08	0.429598	0.774	0.7	0.00110186	0	MGC2752
5.43096e-08	0.294868	0.793	0.746	0.00117977	0	PRMT1
5.44657e-08	0.607705	0.522	0.436	0.00118316	0	LRP2BP
5.48593e-08	0.374888	0.751	0.673	0.00119171	0	STT3A
5.76463e-08	0.373895	0.61	0.538	0.00125225	0	DNAJC10
6.05144e-08	0.314198	0.729	0.663	0.00131455	0	NAPA
7.41458e-08	0.289657	0.609	0.521	0.00161067	0	MRPL52
7.53261e-08	0.51667	0.693	0.616	0.00163631	0	PIGT
8.11656e-08	0.407453	0.519	0.43	0.00176316	0	MAP1LC3A
8.50654e-08	1.76316	0.701	0.621	0.00184787	0	RDH10
9.1818e-08	0.494582	0.551	0.473	0.00199456	0	METTL17
9.38145e-08	0.373727	0.897	0.837	0.00203793	0	ZNF621
1.32675e-07	0.355073	0.692	0.59	0.00288211	0	PPM1B
1.34857e-07	0.475539	0.604	0.525	0.00292951	0	CES2
1.41379e-07	0.269088	0.897	0.84	0.00307117	0	COX6C
1.44937e-07	0.492246	0.556	0.48	0.00314848	0	DHRSX
1.46653e-07	0.300368	0.998	0.999	0.00318574	0	METTL21A
1.64167e-07	0.290009	0.549	0.461	0.0035662	0	TMEM259
1.68052e-07	0.269113	0.525	0.429	0.0036506	0	RABL2B
1.74237e-07	0.883004	0.666	0.59	0.00378494	0	LPIN3
1.9202e-07	0.400028	0.777	0.713	0.00417126	0	TRIM4
2.02828e-07	0.380617	0.567	0.482	0.00440602	0	MED16
2.46476e-07	0.438168	0.582	0.485	0.00535421	0	CRY1
2.54604e-07	0.257129	0.598	0.504	0.00553076	0	IQGAP1
2.67021e-07	0.361302	0.523	0.43	0.00580051	0	PNPLA6
2.67871e-07	0.2559	0.848	0.771	0.00581896	0	NGRN
2.86991e-07	0.706636	0.836	0.759	0.0062343	0	GLUD1P7
3.0128e-07	0.729272	0.663	0.558	0.0065447	0	CSAD
3.33234e-07	0.733853	0.563	0.474	0.00723885	0	AP5S1
3.561e-07	0.262044	0.955	0.927	0.00773555	0	COX4I1
3.86599e-07	0.319515	0.691	0.628	0.00839808	0	PSMA5
4.15166e-07	0.62538	0.562	0.489	0.00901864	0	TRPT1
5.03661e-07	0.409492	0.684	0.602	0.010941	0	RND2
5.21741e-07	0.35616	0.548	0.456	0.0113338	0	COA5
5.37508e-07	0.469139	0.506	0.423	0.0116763	0	NDUFB1
5.76465e-07	0.327159	0.624	0.552	0.0125226	0	FOSB
6.20315e-07	0.252286	0.872	0.832	0.0134751	0	HERC2P2
6.34207e-07	0.251078	0.633	0.535	0.0137769	0	C19orf54
7.46583e-07	0.277436	0.6	0.514	0.016218	0	GPS2
8.17785e-07	0.549241	0.722	0.645	0.0177647	0	ATP5I
8.28052e-07	0.506162	0.533	0.455	0.0179878	0	C5orf28
8.29762e-07	0.357872	0.649	0.576	0.0180249	0	DROSHA
9.22352e-07	0.261801	0.713	0.634	0.0200363	0	DLD
1.01542e-06	0.754679	0.816	0.762	0.022058	0	CHRNB1
1.08274e-06	0.470721	0.606	0.546	0.0235204	0	ZC3H14
1.10703e-06	0.272769	0.642	0.558	0.0240479	0	ZNF542
1.1109e-06	0.305453	0.824	0.75	0.024132	0	EXOC4
1.18214e-06	0.506941	0.506	0.429	0.0256795	0	MRPL36
1.189e-06	0.655936	0.503	0.433	0.0258287	0	REEP2
1.19195e-06	0.306249	0.853	0.8	0.0258928	0	UQCRC1
1.26711e-06	0.299957	0.566	0.493	0.0275255	0	SCAP
1.27226e-06	0.299715	0.82	0.755	0.0276374	0	SNRPD2
1.35446e-06	0.369909	0.559	0.476	0.0294229	0	C7orf49
1.37496e-06	0.487271	0.791	0.732	0.0298682	0	OST4
1.49869e-06	0.280163	0.667	0.637	0.032556	0	PPP1R15A
1.51106e-06	0.382892	0.922	0.885	0.0328248	0	TMEM209
1.53652e-06	0.597484	0.811	0.738	0.0333778	0	TRIM45
1.58941e-06	0.356746	0.543	0.472	0.0345267	0	CUL9
1.61513e-06	0.7899	0.573	0.473	0.0350856	0	ANKRD45
1.6577e-06	0.317237	0.576	0.515	0.0360103	0	PEF1
1.69421e-06	0.408142	0.526	0.463	0.0368034	0	LMF2
1.70324e-06	0.270321	0.859	0.803	0.0369995	0	ERGIC3
1.72656e-06	0.277279	0.726	0.646	0.037506	0	GTF3C1
1.7614e-06	0.34702	0.78	0.695	0.0382628	0	LSM7
1.81316e-06	0.390338	0.59	0.505	0.0393872	0	PSAT1
1.91444e-06	0.318753	0.595	0.516	0.0415875	0	PLOD3
2.07072e-06	0.308185	0.674	0.588	0.0449823	0	EGFEM1P
2.12348e-06	0.392239	0.566	0.482	0.0461284	0	LAMTOR2
2.16386e-06	0.276167	0.578	0.489	0.0470056	0	B3GAT3
2.22081e-06	0.480075	0.599	0.525	0.0482427	0	VPS52
2.32537e-06	0.372781	0.684	0.616	0.0505139	0	SNX17
2.81187e-06	0.287626	0.987	0.966	0.0610823	0	LRPAP1
2.84964e-06	0.409499	0.856	0.787	0.0619027	0	SC5DL
2.9587e-06	0.380236	0.75	0.692	0.0642719	0	FBXL5
2.99193e-06	0.386824	0.654	0.596	0.0649937	0	RAB5A
2.99547e-06	0.427272	0.554	0.494	0.0650707	0	SLC39A3
3.68556e-06	0.355915	0.576	0.514	0.0800615	0	CLPP
4.06723e-06	0.335542	0.937	0.927	0.0883525	0	LOC284023
4.24063e-06	0.295001	0.887	0.863	0.0921191	0	SLC25A5
4.40154e-06	0.397126	0.759	0.692	0.0956146	0	H6PD
4.66018e-06	1.27501	0.599	0.522	0.101233	0	AQP4-AS1
5.09044e-06	0.285214	0.694	0.626	0.11058	0	CNOT4
5.17207e-06	0.28928	0.754	0.667	0.112353	0	PDCD6
5.38521e-06	0.25257	0.852	0.81	0.116983	0	SPCS2
5.7128e-06	0.254568	0.625	0.548	0.124099	0	COX16
5.83571e-06	2.06684	0.585	0.531	0.126769	0	WARS
6.08418e-06	0.273086	0.761	0.695	0.132167	0	NDUFA6
6.75973e-06	0.319508	0.624	0.549	0.146842	0	DCXR
7.09955e-06	0.275772	0.72	0.632	0.154224	0	ITPRIPL2
7.25703e-06	0.257243	0.689	0.625	0.157644	0	PDHB
7.71289e-06	0.312315	0.584	0.523	0.167547	0	RAB9A
7.80149e-06	1.29273	0.857	0.794	0.169472	0	GBP4
7.84476e-06	0.329592	0.768	0.686	0.170412	0	CLUAP1
8.34373e-06	0.326435	0.537	0.463	0.181251	0	MANBAL
8.47192e-06	0.552958	0.886	0.835	0.184035	0	HEATR5A
8.68984e-06	0.37433	0.692	0.614	0.188769	0	ATXN2
8.79641e-06	0.792174	0.757	0.685	0.191084	0	RAB36
8.9784e-06	0.260292	0.906	0.843	0.195038	0	RNF216
9.02063e-06	0.380452	0.555	0.493	0.195955	0	TMEM222
9.97825e-06	0.42703	0.729	0.672	0.216758	0	NDUFB4
9.99251e-06	0.334023	0.766	0.719	0.217067	0	PSMF1
1.14205e-05	0.388044	0.594	0.521	0.248089	0	UNC50
1.33353e-05	0.328057	0.758	0.694	0.289683	0	TRMT112
1.362e-05	0.509671	0.962	0.937	0.295867	0	LEPREL4
1.38435e-05	0.511801	0.777	0.717	0.300723	0	VMP1
1.57271e-05	0.325419	0.568	0.511	0.34164	0	PAQR7
1.61552e-05	0.334701	0.631	0.575	0.350939	0	HMGXB3
1.6912e-05	0.431094	0.533	0.467	0.367379	0	TPST1
1.71403e-05	0.804074	0.795	0.741	0.372339	0	ZNFX1
1.8212e-05	0.263723	0.795	0.715	0.395619	0	PHB
1.94714e-05	0.356775	0.708	0.64	0.422977	0	MESDC2
1.98419e-05	0.302509	0.878	0.814	0.431025	0	TCEB2
2.01566e-05	0.301777	0.557	0.475	0.437863	0	ACADM
2.05763e-05	0.38613	0.68	0.647	0.446978	0	FAM120B
2.39221e-05	0.578149	0.802	0.739	0.519661	0	EVI5
2.50094e-05	0.464393	0.59	0.514	0.54328	0	ALS2CR8
2.5678e-05	0.351341	0.506	0.426	0.557804	0	GPHN
2.64133e-05	0.572281	0.522	0.454	0.573777	0	PXN
2.75273e-05	0.309208	0.75	0.689	0.597976	0	LAMTOR5
2.75733e-05	0.257066	0.599	0.516	0.598974	0	TSHZ2
3.2492e-05	0.441897	0.774	0.72	0.705823	0	ZNF333
3.3245e-05	0.441921	0.517	0.444	0.722182	0	DHRS4-AS1
3.4802e-05	0.258066	0.574	0.499	0.756004	0	GRWD1
3.6618e-05	0.365302	0.526	0.45	0.795452	0	LOC648987
3.66431e-05	0.331779	0.605	0.52	0.795998	0	WHAMMP2
3.97446e-05	0.363754	0.522	0.457	0.863371	0	TMEM208
4.70996e-05	0.308582	0.571	0.518	1	0	ALDH9A1
4.73632e-05	0.286938	0.895	0.854	1	0	PSMA2
4.97623e-05	0.488598	0.817	0.775	1	0	F2R
5.17116e-05	0.273625	0.82	0.763	1	0	UBE2V1
6.5677e-05	0.375475	0.876	0.839	1	0	FOXJ3
7.05126e-05	0.485466	0.524	0.458	1	0	IAH1
7.36364e-05	0.322153	0.568	0.488	1	0	AGK
8.27024e-05	0.430893	0.531	0.468	1	0	MRPL15
9.21867e-05	0.299132	0.599	0.54	1	0	APEH
9.82347e-05	0.45573	0.506	0.426	1	0	ZNF546
9.98467e-05	0.268217	0.604	0.528	1	0	TM9SF4
0.000100827	0.319313	0.576	0.512	1	0	EBNA1BP2
0.00010369	0.302082	0.642	0.575	1	0	AIFM1
0.000105422	0.3485	0.7	0.646	1	0	APOA1BP
0.000109598	0.350741	0.637	0.568	1	0	ABCF2
0.000120737	0.281981	0.763	0.676	1	0	UBR2
0.000131722	0.372726	0.545	0.468	1	0	LOC100505783
0.000153646	0.339627	0.506	0.437	1	0	HMOX2
0.000161138	0.300945	0.812	0.747	1	0	LRRC47
0.000163829	0.27495	0.884	0.826	1	0	FTO
0.000181045	0.280702	0.596	0.539	1	0	GNB2
0.000181696	0.358394	0.597	0.524	1	0	JAG1
0.000194477	0.345732	0.542	0.471	1	0	WBP4
0.000196124	0.418622	0.785	0.72	1	0	SLC30A7
0.000214298	0.447947	0.684	0.655	1	0	ATF6B
0.000217544	0.365542	0.712	0.685	1	0	COX7B
0.000223543	0.275709	0.694	0.613	1	0	C1QTNF6
0.000242278	0.27372	0.525	0.46	1	0	ARMC5
0.00025201	0.306905	0.853	0.801	1	0	MOB3A
0.00027833	0.256151	0.609	0.556	1	0	SLC25A11
0.000282727	0.30244	0.65	0.575	1	0	ZNF234
0.000284388	0.385134	0.651	0.614	1	0	DPF2
0.00028858	0.283525	0.698	0.633	1	0	RAB22A
0.000302784	0.310061	0.649	0.567	1	0	ERLIN2
0.00032847	0.288769	0.667	0.614	1	0	SNAPIN
0.000342914	0.492283	0.58	0.518	1	0	C16orf62
0.00037037	0.328813	0.801	0.779	1	0	SREK1
0.000399974	0.27071	0.953	0.935	1	0	SAR1B
0.000424492	0.322486	0.581	0.528	1	0	KIAA1430
0.00044941	0.259004	0.735	0.682	1	0	PSMA3
0.000450452	0.357873	0.558	0.504	1	0	GALNT11
0.000499113	0.308505	0.509	0.447	1	0	ATOX1
0.000615876	0.372691	0.544	0.502	1	0	PSMG3
0.000635837	0.269233	0.946	0.922	1	0	GATAD1
0.000647038	0.853933	0.761	0.699	1	0	PPIL6
0.000662725	0.35268	0.817	0.775	1	0	GTPBP5
0.000670891	0.270615	0.699	0.648	1	0	NUDCD3
0.000680603	0.35268	0.621	0.585	1	0	CLCN3
0.000713393	0.511869	0.969	0.951	1	0	IDS
0.000766591	0.505587	0.516	0.45	1	0	WHAMMP3
0.000953417	0.26532	0.884	0.822	1	0	UQCRQ
0.000972793	0.280035	0.93	0.901	1	0	RPL36
0.00111088	0.352735	0.554	0.503	1	0	APPL2
0.00120692	0.763493	0.725	0.642	1	0	CPT2
0.00127844	0.335356	0.813	0.754	1	0	ZNF528
0.00142913	0.922588	0.737	0.675	1	0	APOBEC3F
0.00145259	0.336922	0.76	0.723	1	0	CRTAP
0.00145604	0.451375	0.754	0.707	1	0	ABHD11
0.00167254	1.00245	0.556	0.51	1	0	SLC16A4
0.0019219	0.274979	0.739	0.678	1	0	CAMTA1
0.00193524	0.264723	0.57	0.51	1	0	LOC100132832
0.00211632	0.359266	0.666	0.601	1	0	GALM
0.00230951	0.340571	0.521	0.467	1	0	PDZD11
0.00231887	0.613345	0.538	0.471	1	0	ARSK
0.00247511	0.481593	0.853	0.822	1	0	DNAJB1
0.00264719	0.262097	0.599	0.569	1	0	RNASEH2C
0.00292876	0.27293	0.968	0.931	1	0	CLCC1
0.00295816	0.336437	0.636	0.583	1	0	CHID1
0.00361907	0.29524	0.873	0.842	1	0	RPN2
0.00375624	0.425133	0.713	0.66	1	0	ACSL6
0.00429905	0.7805	0.812	0.765	1	0	KCNE4
0.00456569	0.288824	0.544	0.499	1	0	PIH1D1
0.00499235	0.34117	0.513	0.484	1	0	SYVN1
0.00563335	0.36835	0.889	0.838	1	0	TBCCD1
0.00598639	0.25186	0.919	0.897	1	0	PER2
0.00673627	0.267602	0.559	0.491	1	0	CD99L2
0.00736402	0.327255	0.84	0.811	1	0	YES1
0.00737419	0.366256	0.572	0.52	1	0	VIMP
0.00738249	0.423212	0.877	0.827	1	0	FKBP1A
0.00881226	0.319184	0.704	0.645	1	0	RPS27L
0	12.2738	0.608	0.006	0	1	CCL3
0	10.906	0.94	0.007	0	1	FCGR3A
0	10.6948	0.81	0.007	0	1	HLA-DQA1
0	10.5752	0.909	0.008	0	1	C1QB
0	10.4377	0.803	0.003	0	1	VSIG4
0	10.2851	0.872	0.006	0	1	OLR1
0	10.1566	0.914	0.024	0	1	CD14
0	10.1326	0.979	0.038	0	1	HLA-DPA1
0	10.0295	0.921	0.007	0	1	C1QA
0	9.95708	0.916	0.008	0	1	C1QC
0	9.9437	0.975	0.018	0	1	FCER1G
0	9.93551	0.983	0.007	0	1	TYROBP
0	9.93284	0.864	0.003	0	1	TREM2
0	9.83637	0.997	0.104	0	1	CD74
0	9.80722	0.995	0.065	0	1	HLA-DRA
0	9.69217	0.767	0.004	0	1	CD163
0	9.68386	0.926	0.005	0	1	MS4A6A
0	9.63491	0.983	0.037	0	1	HLA-DRB1
0	9.52881	0.961	0.039	0	1	CSF1R
0	9.42162	0.809	0.002	0	1	FPR1
0	9.30199	0.912	0.013	0	1	HLA-DQB1
0	9.23349	0.93	0.007	0	1	AIF1
0	9.22502	0.972	0.026	0	1	HLA-DRB5
0	9.02421	0.709	0.012	0	1	NAPSB
0	9.01831	0.952	0.055	0	1	IFI30
0	8.99707	0.898	0.028	0	1	HLA-DMB
0	8.74707	0.9	0.006	0	1	SLCO2B1
0	8.68893	0.735	0.003	0	1	MS4A4A
0	8.64528	0.799	0.021	0	1	APOC1
0	8.62445	0.951	0.209	0	1	MS4A7
0	8.57885	0.726	0.006	0	1	CX3CR1
0	8.48947	0.926	0.008	0	1	CYBB
0	8.41525	0.592	0.025	0	1	P2RY12
0	8.27078	0.763	0.004	0	1	RNASE6
0	8.22907	0.755	0.005	0	1	PLEK
0	8.21217	0.734	0.048	0	1	GPR183
0	8.18585	0.575	0.013	0	1	APOC2
0	8.16693	0.82	0.007	0	1	ADORA3
0	8.08213	0.791	0.002	0	1	LY86
0	8.06275	0.532	0.009	0	1	IL1B
0	8.05224	0.794	0.01	0	1	IRF8
0	8.03715	0.934	0.063	0	1	HLA-DMA
0	8.00653	0.947	0.071	0	1	HLA-DPB1
0	8.00531	0.786	0.014	0	1	FCGR1A
0	7.97261	0.928	0.006	0	1	MSR1
0	7.94133	0.916	0.024	0	1	TBXAS1
0	7.92562	0.922	0.014	0	1	ALOX5AP
0	7.91804	0.844	0.014	0	1	ADAM28
0	7.88536	0.723	0.005	0	1	PLD4
0	7.88214	0.838	0.003	0	1	LILRB4
0	7.83866	0.969	0.084	0	1	FCGR2A
0	7.8304	0.968	0.038	0	1	SRGN
0	7.72085	0.658	0.023	0	1	IGSF6
0	7.66102	0.841	0.01	0	1	C3AR1
0	7.63233	0.713	0.057	0	1	FCGBP
0	7.56044	0.794	0.085	0	1	GPR34
0	7.49672	0.967	0.143	0	1	RNASET2
0	7.4634	0.996	0.033	0	1	LAPTM5
0	7.42257	0.544	0.007	0	1	BCL2A1
0	7.4062	0.959	0.554	0	1	CLEC7A
0	7.38793	0.983	0.645	0	1	CTSS
0	7.33411	0.795	0.111	0	1	PLAUR
0	7.29982	0.731	0.103	0	1	CD83
0	7.23776	0.782	0.108	0	1	TM6SF1
0	7.20714	0.631	0.073	0	1	SCIN
0	7.17974	0.809	0.004	0	1	CD86
0	7.17912	0.634	0.002	0	1	MNDA
0	7.05867	0.56	0.075	0	1	PDK4
0	7.05009	0.762	0.115	0	1	C5AR1
0	7.0498	0.84	0.029	0	1	RGS1
0	7.04435	0.713	0.014	0	1	SLC2A5
0	7.01971	0.989	0.593	0	1	CD68
0	7.01304	0.648	0.03	0	1	SLC7A7
0	6.9919	0.739	0.015	0	1	C1orf162
0	6.98734	0.959	0.672	0	1	HAVCR2
0	6.97254	0.829	0.008	0	1	SERPINA1
0	6.95663	0.751	0.001	0	1	HCK
0	6.94653	0.87	0.018	0	1	TLR2
0	6.89939	0.973	0.013	0	1	ITGB2
0	6.8759	0.876	0.056	0	1	CTSH
0	6.84429	0.529	0.01	0	1	FCGR1C
0	6.84134	0.532	0.042	0	1	GPNMB
0	6.78186	0.968	0.019	0	1	HLA-DRB6
0	6.66932	0.872	0.026	0	1	SLC11A1
0	6.64933	0.926	0.045	0	1	C3
0	6.61433	0.975	0.092	0	1	PLXDC2
0	6.61352	0.642	0.004	0	1	CD300A
0	6.60759	0.873	0.013	0	1	STAB1
0	6.58907	0.959	0.658	0	1	SERPINB9
0	6.55752	0.749	0.137	0	1	IL18
0	6.5282	0.655	0.034	0	1	OLFML3
0	6.49381	0.743	0.039	0	1	HMOX1
0	6.48918	0.886	0.018	0	1	CD4
0	6.45028	0.619	0.05	0	1	P2RY13
0	6.41694	0.561	0.001	0	1	LILRA2
0	6.39921	0.939	0.018	0	1	HCLS1
0	6.36681	0.706	0.105	0	1	NR4A2
0	6.34168	0.805	0.05	0	1	SELPLG
0	6.32454	0.655	0.035	0	1	MAP3K8
0	6.31682	0.976	0.851	0	1	LAIR1
0	6.26602	0.921	0.042	0	1	C10orf54
0	6.2433	0.751	0.021	0	1	ADAP2
0	6.21925	0.854	0.003	0	1	CSF3R
0	6.216	0.512	0.013	0	1	NCF1
0	6.16019	0.644	0.008	0	1	LPAR5
0	6.13296	0.813	0.071	0	1	LAT2
0	6.05508	0.881	0.042	0	1	LGALS9
0	6.02637	0.856	0.013	0	1	ALOX5
0	6.00159	0.6	0.038	0	1	NCF2
0	5.99193	0.829	0.01	0	1	PARVG
0	5.9909	0.999	0.598	0	1	SAT1
0	5.95127	0.845	0.211	0	1	FGL2
0	5.94369	0.735	0.019	0	1	LST1
0	5.93555	0.975	0.256	0	1	NPC2
0	5.9292	0.71	0.016	0	1	VAMP8
0	5.92396	0.608	0.021	0	1	TLR1
0	5.89839	0.679	0.087	0	1	TNFSF13
0	5.87983	0.775	0.116	0	1	IER3
0	5.86915	0.913	0.211	0	1	ITGAX
0	5.86419	0.584	0.003	0	1	SIGLEC9
0	5.86156	0.501	0.065	0	1	PLBD1
0	5.84625	0.735	0.142	0	1	PILRA
0	5.84043	0.713	0.007	0	1	ABI3
0	5.82933	0.913	0.018	0	1	CD53
0	5.81638	0.824	0.024	0	1	CYBA
0	5.7957	0.683	0.013	0	1	SAMSN1
0	5.79332	0.82	0.031	0	1	RGS10
0	5.78868	0.774	0.047	0	1	AOAH
0	5.78216	0.705	0.041	0	1	PYCARD
0	5.7324	0.501	0.005	0	1	BLNK
0	5.69482	0.747	0.005	0	1	ITGAM
0	5.67539	0.749	0.038	0	1	PTPN6
0	5.62067	0.59	0.003	0	1	HLA-DQA2
0	5.60168	0.832	0.038	0	1	THEMIS2
0	5.59889	0.951	0.494	0	1	CXCL16
0	5.59335	0.856	0.04	0	1	MYO1F
0	5.54831	0.857	0.042	0	1	FGD2
0	5.53159	0.775	0.176	0	1	LILRB1
0	5.47791	0.771	0.031	0	1	SLA
0	5.46859	0.725	0.021	0	1	FCGR2C
0	5.45867	0.598	0.097	0	1	NR4A3
0	5.45006	0.73	0.048	0	1	TGFBI
0	5.36571	0.615	0.033	0	1	FCGR1B
0	5.35927	0.908	0.025	0	1	CD37
0	5.33027	0.842	0.02	0	1	PLCB2
0	5.27863	0.856	0.012	0	1	NCKAP1L
0	5.27327	0.743	0.009	0	1	APBB1IP
0	5.27107	0.781	0.055	0	1	EVI2B
0	5.22702	0.816	0.016	0	1	IL10RA
0	5.22302	0.594	0.025	0	1	PTGER4
0	5.21674	0.592	0.028	0	1	TAGAP
0	5.18884	0.805	0.075	0	1	DENND3
0	5.15143	0.578	0.026	0	1	TYMP
0	5.11781	0.619	0.005	0	1	NCF4
0	5.1062	0.5	0.014	0	1	LTC4S
0	5.05385	0.838	0.058	0	1	RHBDF2
0	5.0396	0.783	0.216	0	1	ACSL1
0	5.03493	0.612	0.078	0	1	SIGLEC14
0	5.02178	0.521	0.021	0	1	S100A4
0	5.02134	0.848	0.187	0	1	CSF2RA
0	5.01886	0.631	0.08	0	1	RASGEF1B
0	5.01802	0.701	0.006	0	1	CYTH4
0	4.97995	0.612	0.037	0	1	RPS6KA1
0	4.97956	0.598	0.01	0	1	GIMAP4
0	4.95776	0.928	0.033	0	1	FYB
0	4.92848	0.912	0.333	0	1	SYK
0	4.87215	0.642	0.022	0	1	TMEM173
0	4.86709	0.822	0.132	0	1	CAPG
0	4.84858	0.813	0.201	0	1	LPAR6
0	4.84577	1	0.963	0	1	CTSB
0	4.82667	0.951	0.222	0	1	S100A11
0	4.80846	0.504	0.038	0	1	LY96
0	4.80501	0.861	0.119	0	1	APOE
0	4.79306	0.664	0.015	0	1	SASH3
0	4.78813	0.654	0.067	0	1	RNF144B
0	4.77736	0.729	0.071	0	1	PALD1
0	4.72704	0.758	0.008	0	1	PIK3R5
0	4.7226	0.595	0.01	0	1	RCSD1
0	4.72152	0.877	0.152	0	1	B4GALT1
0	4.68887	0.731	0.123	0	1	CXCR4
0	4.67941	0.853	0.187	0	1	CPVL
0	4.63438	0.632	0.049	0	1	NFKBID
0	4.61781	0.941	0.438	0	1	IFNGR1
0	4.5792	0.537	0.002	0	1	LILRA1
0	4.52833	0.943	0.032	0	1	ARHGDIB
0	4.51731	0.539	0.013	0	1	BIN2
0	4.50344	0.885	0.018	0	1	DOCK8
0	4.50216	0.707	0.069	0	1	FERMT3
0	4.49175	0.741	0.015	0	1	SH3TC1
0	4.46919	1	0.974	0	1	FTL
0	4.4631	0.951	0.448	0	1	FCGRT
0	4.44264	0.743	0.115	0	1	ENG
0	4.44053	0.618	0.082	0	1	RILPL2
0	4.42294	0.789	0.235	0	1	IL13RA1
0	4.40956	0.929	0.295	0	1	ARPC1B
0	4.40434	0.628	0.028	0	1	STXBP2
0	4.39266	0.537	0.043	0	1	LSP1
0	4.37838	0.846	0.119	0	1	CORO1A
0	4.37604	0.591	0.077	0	1	RAB20
0	4.37162	0.786	0.166	0	1	ETS2
0	4.36808	0.511	0.061	0	1	CFD
0	4.34499	0.795	0.016	0	1	DOCK2
0	4.33347	0.683	0.041	0	1	ARHGAP27
0	4.3276	0.647	0.07	0	1	DAB2
0	4.32021	0.598	0.006	0	1	ATP8B4
0	4.29785	0.624	0.058	0	1	DOK3
0	4.27108	0.505	0.043	0	1	RASSF5
0	4.24511	0.874	0.363	0	1	CIITA
0	4.23672	0.571	0.038	0	1	CMTM7
0	4.22536	0.886	0.042	0	1	INPP5D
0	4.15784	0.536	0.023	0	1	DEF6
0	4.14811	0.999	0.535	0	1	HLA-E
0	4.13745	0.747	0.069	0	1	LTBR
0	4.12273	0.516	0.01	0	1	GMFG
0	4.07639	0.961	0.123	0	1	PTPRC
0	4.0741	0.929	0.381	0	1	SORL1
0	4.07374	0.822	0.017	0	1	LCP2
0	4.04724	0.967	0.545	0	1	GRN
0	4.04546	0.599	0.018	0	1	LILRB2
0	4.02395	0.547	0.032	0	1	SPINT2
0	4.00228	0.742	0.193	0	1	SCPEP1
0	3.97042	0.642	0.018	0	1	ARHGAP9
0	3.9587	0.647	0.004	0	1	TRPM2
0	3.95352	0.679	0.039	0	1	ARHGAP15
0	3.94722	0.639	0.072	0	1	TCIRG1
0	3.92977	0.846	0.088	0	1	ARHGAP4
0	3.9085	0.541	0.071	0	1	CASP1
0	3.90036	0.713	0.123	0	1	MAFB
0	3.8999	0.989	0.757	0	1	GPX1
0	3.89114	0.543	0.049	0	1	SLC16A3
0	3.8786	0.741	0.109	0	1	PADI2
0	3.85429	0.739	0.062	0	1	RIN3
0	3.84531	0.579	0.038	0	1	IRF5
0	3.84462	0.725	0.004	0	1	FCGR3B
0	3.82488	0.622	0.049	0	1	RBM47
0	3.81923	0.64	0.088	0	1	CD55
0	3.80211	0.836	0.158	0	1	GLIPR1
0	3.79551	0.921	0.196	0	1	SYNGR2
0	3.72174	0.539	0.076	0	1	MGST2
0	3.66515	0.52	0.066	0	1	TNFSF13B
0	3.64558	0.909	0.257	0	1	A2M
0	3.60421	0.667	0.033	0	1	GPSM3
0	3.58363	0.766	0.029	0	1	LCP1
0	3.57678	0.607	0.072	0	1	TLR4
0	3.56845	0.719	0.161	0	1	RGS19
0	3.53704	0.92	0.332	0	1	KCTD12
0	3.5308	0.693	0.095	0	1	ARHGAP24
0	3.52241	0.524	0.023	0	1	TREM1
0	3.51003	0.997	0.944	0	1	PSAP
0	3.46497	0.697	0.152	0	1	NABP1
0	3.44168	0.901	0.375	0	1	TNFRSF1B
0	3.38284	0.612	0.079	0	1	LYN
0	3.33515	0.515	0.049	0	1	TGFBR2
0	3.31565	0.73	0.094	0	1	PTGS1
0	3.30655	0.664	0.124	0	1	OSTF1
0	3.2535	0.68	0.126	0	1	ARHGAP18
0	3.2489	0.587	0.092	0	1	ARHGAP30
0	3.23039	0.682	0.013	0	1	WDFY4
0	3.17773	0.6	0.045	0	1	EMB
0	3.10946	0.754	0.115	0	1	STAT6
0	3.03752	0.595	0.006	0	1	SPI1
0	3.03132	0.766	0.123	0	1	FXYD5
0	2.94114	0.594	0.033	0	1	GPRIN3
0	2.93493	0.761	0.134	0	1	DHRS3
0	2.88085	0.507	0.045	0	1	IL16
0	2.67298	0.54	0.068	0	1	TMC6
0	2.66056	0.689	0.136	0	1	IFITM2
0	2.58633	0.854	0.275	0	1	ARRB2
0	2.39571	1	0.943	0	1	B2M
0	2.10073	0.616	0.096	0	1	CEBPB
0	1.93521	0.787	0.147	0	1	EVI2A
4.69279e-308	4.04004	0.603	0.11	1.01942e-303	1	NPL
2.97008e-303	3.95677	0.872	0.351	6.4519e-299	1	MGAT1
3.41915e-303	2.4161	0.991	0.967	7.42743e-299	1	TPT1
6.09518e-300	3.62684	0.83	0.271	1.32406e-295	1	SAMHD1
1.54715e-299	5.2079	0.865	0.358	3.36087e-295	1	SGK1
5.19403e-298	3.57101	0.828	0.262	1.1283e-293	1	NAGA
2.67569e-294	4.07991	0.602	0.126	5.81241e-290	1	EMR2
3.27663e-294	3.89583	0.829	0.278	7.11782e-290	1	RNF149
6.48347e-293	2.42096	0.634	0.123	1.4084e-288	1	PLXND1
1.96077e-291	6.57384	0.763	0.243	4.25938e-287	1	SPP1
9.18007e-291	3.34148	0.602	0.114	1.99419e-286	1	TNFAIP3
1.94623e-290	3.38383	0.805	0.243	4.22779e-286	1	ELF1
6.63478e-290	1.89317	0.878	0.321	1.44127e-285	1	GSN
4.79008e-289	4.31164	0.705	0.176	1.04055e-284	1	CREG1
5.31263e-286	5.48151	0.77	0.281	1.15406e-281	1	HLA-DOA
6.81765e-285	4.17089	0.79	0.254	1.481e-280	1	LIPA
1.15501e-284	2.91886	0.999	0.993	2.50904e-280	1	FTH1
1.41072e-283	3.93234	0.69	0.166	3.06451e-279	1	LHFPL2
2.14073e-281	3.4008	0.638	0.131	4.65032e-277	1	PRDM1
4.5425e-281	4.51807	0.683	0.18	9.86767e-277	1	MERTK
8.88253e-281	3.82069	0.844	0.291	1.92955e-276	1	ST6GAL1
9.91617e-281	3.31333	0.793	0.239	2.15409e-276	1	UCP2
8.11345e-279	3.40762	0.739	0.209	1.76248e-274	1	ADCY7
2.50559e-278	3.51933	0.737	0.213	5.4429e-274	1	TRIM38
2.83922e-278	1.79819	1	0.783	6.16764e-274	1	HLA-B
3.51774e-274	3.90001	0.69	0.169	7.64159e-270	1	MKNK1
6.90178e-272	3.6129	0.65	0.146	1.49927e-267	1	UBA7
6.7407e-271	3.43575	0.702	0.194	1.46428e-266	1	FAM105A
1.38527e-269	5.94999	0.975	0.866	3.00923e-265	1	AXL
1.01709e-267	3.4941	0.884	0.402	2.20941e-263	1	MFSD1
3.13872e-267	2.717	0.991	0.917	6.81824e-263	1	ITM2B
5.54445e-266	9.17565	0.972	0.903	1.20442e-261	1	LYZ
1.1689e-261	4.39745	0.976	0.841	2.53921e-257	1	CD84
3.81708e-259	1.61706	0.595	0.118	8.29184e-255	1	SLC31A2
1.60571e-257	3.17218	0.745	0.231	3.48809e-253	1	RHOG
1.95185e-253	2.74536	0.548	0.103	4.24e-249	1	ANXA11
5.48138e-253	5.07444	0.963	0.715	1.19072e-248	1	LPCAT2
1.05146e-252	3.49785	0.854	0.379	2.28409e-248	1	MAN2B1
3.87346e-251	2.97727	0.906	0.412	8.41431e-247	1	KIAA0247
1.08562e-250	3.45007	0.722	0.218	2.3583e-246	1	PLEKHO2
1.51196e-248	3.5803	0.801	0.301	3.28443e-244	1	CD302
1.62227e-247	3.00523	0.845	0.319	3.52405e-243	1	MEF2C
1.93973e-245	2.79557	0.739	0.205	4.21368e-241	1	MANBA
7.75635e-244	3.29764	0.921	0.525	1.68491e-239	1	AP1B1
7.81844e-244	3.36752	0.654	0.166	1.6984e-239	1	MPP1
5.40046e-243	2.85109	0.916	0.454	1.17314e-238	1	MEF2A
2.74695e-242	2.81355	0.503	0.089	5.96721e-238	1	LRRC8C
5.6458e-240	2.57313	0.809	0.265	1.22644e-235	1	TRIM22
3.15054e-239	1.74942	1	0.971	6.84391e-235	1	TMSB4X
4.1806e-239	1.80076	0.541	0.099	9.08152e-235	1	CLEC2B
1.31791e-237	3.43996	0.939	0.746	2.86289e-233	1	CTSD
3.06558e-232	3.20598	0.666	0.216	6.65937e-228	1	NFAM1
3.53875e-232	3.60756	0.574	0.131	7.68723e-228	1	LPXN
1.76527e-230	2.90715	0.507	0.094	3.8347e-226	1	DSE
2.29781e-230	5.2504	0.951	0.791	4.99154e-226	1	PTAFR
2.0632e-229	2.8219	0.713	0.221	4.48188e-225	1	TMEM176B
2.68043e-229	2.58428	0.961	0.599	5.82271e-225	1	TPP1
4.31611e-229	3.76285	0.817	0.412	9.37588e-225	1	PECAM1
4.67903e-229	3.88539	0.699	0.22	1.01643e-224	1	ELL2
1.65151e-226	1.09551	0.999	0.797	3.58757e-222	1	HLA-C
3.51344e-223	3.65518	0.898	0.536	7.63224e-219	1	STOM
1.83927e-222	4.21215	0.996	0.959	3.99545e-218	1	CTSC
4.26004e-222	3.02113	0.52	0.102	9.25409e-218	1	BHLHE41
4.66592e-221	5.64306	0.675	0.237	1.01358e-216	1	NLRP3
1.45258e-218	3.12698	0.559	0.127	3.15544e-214	1	PIK3IP1
7.06332e-218	2.87866	0.901	0.523	1.53436e-213	1	CNPY3
1.01846e-211	3.58497	0.969	0.825	2.21239e-207	1	MGAT4A
3.94741e-209	3.20492	0.853	0.428	8.57496e-205	1	GAA
4.46257e-209	6.18799	0.58	0.17	9.69403e-205	1	TMEM119
1.27706e-207	4.8088	0.686	0.253	2.77416e-203	1	SCIMP
8.1176e-207	4.77143	0.679	0.246	1.76339e-202	1	NR4A1
6.43842e-204	3.98028	0.846	0.482	1.39862e-199	1	SERPINB1
1.16195e-203	2.73236	0.571	0.134	2.5241e-199	1	USP53
2.84559e-202	3.22891	0.921	0.642	6.18147e-198	1	ASAH1
6.43442e-202	3.1186	0.566	0.14	1.39775e-197	1	GYPC
2.11806e-201	6.26869	0.921	0.723	4.60106e-197	1	SIGLEC10
3.71428e-201	1.91578	0.981	0.956	8.06854e-197	1	PABPC1
7.55783e-201	2.18989	0.94	0.521	1.64179e-196	1	ZFP36
1.04606e-200	2.06695	0.836	0.34	2.27235e-196	1	HLA-F
3.57044e-200	3.27641	0.889	0.513	7.75606e-196	1	HERPUD1
4.00256e-199	4.97531	0.714	0.298	8.69477e-195	1	RGS2
2.89515e-198	2.16792	0.713	0.229	6.28913e-194	1	SIRPA
6.69699e-198	3.49396	0.699	0.292	1.45479e-193	1	IRAK3
3.15077e-197	2.38617	0.98	0.685	6.84441e-193	1	ZFP36L1
3.52396e-197	5.76984	0.639	0.217	7.6551e-193	1	PLIN2
1.19478e-194	2.6404	0.578	0.147	2.59542e-190	1	SLC24A6
2.9067e-194	2.7105	0.844	0.378	6.31422e-190	1	ARAP1
5.38887e-193	2.58749	0.531	0.122	1.17062e-188	1	TNFRSF14
8.46069e-193	2.92393	0.753	0.291	1.83792e-188	1	PLSCR1
7.73582e-192	3.02635	0.782	0.358	1.68045e-187	1	NINJ1
2.14467e-191	2.51141	0.864	0.416	4.65887e-187	1	RASSF4
1.34753e-188	1.4795	0.533	0.122	2.92724e-184	1	MAML3
3.24532e-187	2.62139	0.902	0.523	7.04981e-183	1	DOCK4
6.68064e-186	3.10656	0.956	0.853	1.45123e-181	1	SP100
5.39059e-181	2.98127	0.853	0.453	1.171e-176	1	LITAF
2.56047e-180	3.55089	0.807	0.465	5.5621e-176	1	KLHL6
4.52871e-180	2.9622	0.602	0.178	9.83772e-176	1	ATG16L2
1.72233e-179	2.09393	0.567	0.15	3.74141e-175	1	GMIP
5.66511e-179	3.62285	0.86	0.596	1.23063e-174	1	HMHA1
3.37335e-178	1.71496	0.953	0.575	7.32792e-174	1	NEAT1
5.36826e-177	2.77489	0.655	0.25	1.16615e-172	1	ICAM1
1.77132e-176	2.85213	0.667	0.226	3.84784e-172	1	MIS18BP1
2.80147e-176	1.92864	0.948	0.797	6.08563e-172	1	ARPC3
4.42245e-176	4.38765	0.882	0.677	9.60689e-172	1	DUSP1
1.03647e-174	2.91094	0.817	0.388	2.25151e-170	1	PFKFB3
5.75631e-174	2.84257	0.58	0.167	1.25044e-169	1	SMAP2
6.2669e-174	2.03449	0.683	0.234	1.36136e-169	1	MAF
4.14946e-173	2.01031	0.789	0.324	9.01387e-169	1	WIPF1
2.86231e-171	2.58802	0.882	0.618	6.2178e-167	1	PPT1
6.39771e-170	4.56495	0.758	0.403	1.38977e-165	1	LOC100505702
2.00356e-169	2.03153	0.86	0.451	4.35234e-165	1	CLIC1
2.5205e-169	2.77792	0.894	0.627	5.47529e-165	1	POLD4
1.93064e-166	3.76577	0.845	0.552	4.19393e-162	1	CECR1
4.85603e-165	2.43082	0.553	0.154	1.05487e-160	1	SLC9A9
4.84604e-164	2.90317	0.67	0.249	1.0527e-159	1	SLC29A1
5.76094e-164	2.38272	0.765	0.337	1.25145e-159	1	SKAP2
4.05917e-163	2.04777	0.743	0.313	8.81773e-159	1	RAPGEF1
2.94588e-161	2.66489	0.559	0.161	6.39934e-157	1	RNF135
7.76249e-158	2.09097	0.566	0.167	1.68625e-153	1	TTC7A
6.36165e-157	2.57469	0.646	0.231	1.38194e-152	1	GLRX
5.79896e-156	2.71395	0.789	0.414	1.25971e-151	1	ALDH2
2.14213e-154	2.24572	0.544	0.156	4.65335e-150	1	BHLHE40
1.22372e-153	2.36038	0.761	0.361	2.65828e-149	1	SSH2
6.03131e-153	2.47753	0.52	0.144	1.31018e-148	1	SLC1A5
1.97419e-152	3.64658	0.817	0.467	4.28852e-148	1	CTSL1
9.63595e-152	2.23963	0.857	0.507	2.09322e-147	1	FAM49B
1.41563e-151	2.85936	0.504	0.144	3.07517e-147	1	BMP2K
1.72143e-151	3.11103	0.533	0.164	3.73947e-147	1	KLF4
5.33902e-151	2.85549	0.864	0.558	1.15979e-146	1	CYFIP1
9.98025e-150	3.03511	0.822	0.477	2.16801e-145	1	NFKBIA
3.7759e-149	2.66308	0.523	0.15	8.20238e-145	1	REEP4
2.27082e-148	2.00387	0.676	0.258	4.93289e-144	1	DPYD
2.10899e-146	3.38347	0.881	0.649	4.58136e-142	1	REL
3.35383e-146	2.00203	0.695	0.271	7.28552e-142	1	RUNX1
4.20446e-146	2.50188	0.586	0.194	9.13334e-142	1	TRIB1
8.26937e-146	1.6082	0.612	0.208	1.79636e-141	1	RREB1
1.17613e-144	1.36898	0.971	0.718	2.5549e-140	1	HLA-H
1.7263e-144	2.35765	0.719	0.305	3.75005e-140	1	MARCH1
2.68453e-144	3.33735	0.706	0.329	5.8316e-140	1	GNA13
3.88187e-144	2.65125	0.888	0.707	8.4326e-140	1	ST8SIA4
7.48178e-144	1.13268	0.656	0.216	1.62527e-139	1	BST2
3.14131e-143	1.31517	0.979	0.967	6.82387e-139	1	OAZ1
2.66062e-142	1.73577	0.881	0.496	5.77967e-138	1	MYH9
7.93398e-142	1.9299	0.947	0.617	1.7235e-137	1	COTL1
1.01952e-141	4.49511	0.501	0.162	2.21469e-137	1	HBEGF
1.30115e-141	4.65367	0.786	0.488	2.8265e-137	1	GPR65
3.06976e-138	5.16937	0.734	0.423	6.66845e-134	1	LRRC25
5.55078e-138	1.98339	0.874	0.628	1.2058e-133	1	RNF130
1.20655e-137	2.2833	0.944	0.832	2.62099e-133	1	CPM
5.91488e-136	2.07735	0.924	0.692	1.28489e-131	1	AKAP13
3.57024e-134	1.68103	0.584	0.195	7.75563e-130	1	PTK2B
6.38153e-134	2.39791	0.714	0.314	1.38626e-129	1	PTPRE
8.95375e-134	3.07956	0.731	0.374	1.94502e-129	1	DNASE2
2.35053e-133	1.89631	0.762	0.366	5.10605e-129	1	TPCN1
3.4535e-132	6.30747	0.664	0.34	7.50205e-128	1	SIGLEC8
6.83108e-132	2.39938	0.797	0.499	1.48392e-127	1	TSPO
2.44715e-131	4.67051	0.794	0.535	5.31595e-127	1	TLR7
3.3384e-131	2.4758	0.525	0.169	7.252e-127	1	PLK3
2.73763e-130	2.11638	0.532	0.165	5.94695e-126	1	ITPRIP
1.51974e-129	2.50569	0.805	0.518	3.30132e-125	1	EPB41L2
3.37556e-129	2.23352	0.822	0.476	7.33273e-125	1	CMTM6
8.90138e-129	2.32192	0.643	0.248	1.93365e-124	1	CD58
3.74037e-127	1.74932	0.753	0.365	8.12521e-123	1	FRMD4A
3.57254e-126	2.31224	0.611	0.272	7.76063e-122	1	PCED1B-AS1
1.00499e-125	2.16377	0.77	0.45	2.18315e-121	1	IL17RA
1.10893e-124	2.378	0.818	0.527	2.40893e-120	1	SFMBT2
3.05828e-124	2.35707	0.817	0.492	6.64351e-120	1	HEXB
3.16568e-124	1.75925	0.711	0.332	6.8768e-120	1	CDKN1A
1.88967e-123	2.49797	0.892	0.655	4.10492e-119	1	FGD4
3.14165e-123	1.69831	0.832	0.481	6.82462e-119	1	TLN1
7.71885e-123	1.64622	0.874	0.536	1.67677e-118	1	ZFP36L2
1.22315e-122	2.97065	0.743	0.418	2.65704e-118	1	TSC22D3
2.00877e-122	2.48846	0.513	0.169	4.36366e-118	1	RNF166
2.71363e-122	2.40239	0.614	0.234	5.89481e-118	1	GK
6.28209e-122	2.38663	0.694	0.317	1.36466e-117	1	C9orf72
9.11409e-122	2.84923	0.905	0.682	1.97985e-117	1	KLF6
1.11043e-121	3.74286	0.674	0.35	2.41219e-117	1	TMEM106A
1.38895e-121	2.75021	0.833	0.54	3.01722e-117	1	GM2A
3.53436e-121	3.89118	0.556	0.212	7.6777e-117	1	B3GNT5
8.41095e-121	1.62705	0.551	0.185	1.82711e-116	1	CEBPD
1.04811e-120	2.68848	0.969	0.899	2.27681e-116	1	LIMS1
4.79084e-120	2.76862	0.916	0.745	1.04071e-115	1	SOAT1
5.51467e-120	2.18044	0.762	0.385	1.19795e-115	1	ADPGK
4.62727e-118	1.14092	0.987	0.949	1.00518e-113	1	RPS6
9.08289e-118	1.81568	0.999	0.97	1.97308e-113	1	TPM3
1.44249e-117	2.97771	0.984	0.946	3.13353e-113	1	ENTPD1
1.93522e-117	2.16131	0.803	0.465	4.20387e-113	1	SCAMP2
3.02258e-117	2.12611	0.916	0.722	6.56596e-113	1	LRRFIP1
4.04935e-117	1.51979	0.866	0.562	8.79641e-113	1	MYL12A
4.15006e-117	2.23912	0.841	0.573	9.01517e-113	1	STK17B
1.17983e-115	1.5638	0.769	0.363	2.56294e-111	1	ITPR2
1.39285e-114	0.766814	0.73	0.362	3.02569e-110	1	HLA-G
7.68954e-114	2.174	0.889	0.606	1.6704e-109	1	FMNL3
1.24801e-113	3.0657	0.856	0.632	2.71105e-109	1	SH2B3
1.84739e-111	1.84985	0.507	0.168	4.01309e-107	1	ITGA5
5.60743e-111	1.27099	0.939	0.877	1.2181e-106	1	GLUL
1.00865e-110	1.74576	0.698	0.318	2.19108e-106	1	TMBIM1
1.62247e-110	1.67492	0.921	0.835	3.52448e-106	1	ARPC2
9.76952e-110	1.84627	0.872	0.633	2.12223e-105	1	SH3BGRL
5.69857e-109	1.80496	0.96	0.858	1.2379e-104	1	GRB2
3.97735e-108	1.89588	0.606	0.234	8.64e-104	1	HPS1
1.71033e-107	1.94109	0.567	0.231	3.71535e-103	1	SEMA4D
1.71758e-107	1.35517	0.543	0.201	3.7311e-103	1	AHNAK
2.76557e-107	2.19041	0.654	0.3	6.00764e-103	1	TMEM109
2.51558e-105	1.81552	0.913	0.785	5.4646e-101	1	CAPZB
2.62996e-105	1.19304	0.836	0.548	5.71305e-101	1	AKNA
3.58849e-105	0.328589	0.607	0.256	7.79528e-101	1	FTH1P3
1.78398e-104	2.23434	0.746	0.402	3.87535e-100	1	DAGLB
2.8411e-104	2.72765	0.842	0.631	6.17171e-100	1	IL6R
1.89878e-103	1.98851	0.9	0.708	4.12472e-99	1	SKIL
4.43074e-103	2.01106	0.882	0.743	9.6249e-99	1	SDCBP
1.34138e-101	2.09312	0.775	0.486	2.91389e-97	1	HEXA
5.77607e-101	0.588271	0.997	0.897	1.25474e-96	1	HLA-A
8.94706e-100	5.69314	0.543	0.247	1.94357e-95	1	CXorf21
9.0291e-99	2.08994	0.952	0.842	1.96139e-94	1	NAIP
2.91933e-98	2.21725	0.678	0.37	6.34167e-94	1	HSD17B11
1.81349e-97	2.16432	0.751	0.463	3.93945e-93	1	MOB1A
2.28583e-97	2.03533	0.763	0.435	4.96551e-93	1	PICALM
2.60645e-97	1.93001	0.826	0.562	5.66199e-93	1	DHRS7
4.33328e-97	4.566	0.785	0.552	9.41319e-93	1	ZNF331
7.93823e-96	0.924828	0.816	0.467	1.72442e-91	1	HLA-J
5.94959e-95	2.5698	0.586	0.302	1.29243e-90	1	PSMB10
4.11365e-94	1.83856	0.511	0.188	8.93608e-90	1	ABCG1
5.26893e-94	1.97816	0.611	0.295	1.14457e-89	1	BIN1
1.03851e-93	2.24415	0.551	0.226	2.25596e-89	1	WBP1L
1.14675e-93	3.22197	0.668	0.397	2.49108e-89	1	CDCP1
2.15068e-93	3.90466	0.857	0.677	4.67192e-89	1	LGMN
7.86141e-93	1.40465	0.535	0.212	1.70774e-88	1	PPP1R18
3.15768e-92	1.66671	0.881	0.735	6.85943e-88	1	CAP1
3.34432e-91	1.98862	0.536	0.224	7.26487e-87	1	SP110
6.88641e-91	1.37431	0.936	0.734	1.49594e-86	1	WASF2
1.82814e-90	0.942591	0.508	0.192	3.97127e-86	1	ADAMTSL4
6.84928e-90	1.2336	0.805	0.48	1.48787e-85	1	ZFHX3
3.05954e-89	1.00086	0.58	0.236	6.64624e-85	1	CD44
3.28557e-89	2.23999	0.632	0.37	7.13725e-85	1	LOC729737
7.68909e-89	1.90677	0.528	0.221	1.6703e-84	1	ADRBK1
1.63498e-88	1.86154	0.695	0.357	3.55166e-84	1	RIN2
1.75153e-88	2.92262	0.509	0.235	3.80484e-84	1	GIMAP1
5.06814e-88	2.0151	0.83	0.598	1.10095e-83	1	ATP6V1B2
3.32029e-87	1.61487	0.853	0.623	7.21266e-83	1	ID2
4.39531e-86	1.73895	0.735	0.406	9.54793e-82	1	PNRC1
6.70941e-86	2.61268	0.599	0.283	1.45748e-81	1	HK2
6.99248e-86	1.7679	0.882	0.704	1.51898e-81	1	TSPAN14
9.29238e-86	2.45271	0.596	0.296	2.01858e-81	1	TGFBR1
5.45871e-84	1.80972	0.612	0.299	1.1858e-79	1	CTDSP1
1.48436e-83	1.71991	0.52	0.216	3.22447e-79	1	TBC1D22A
2.77794e-83	1.97713	0.747	0.463	6.03453e-79	1	VASH1
3.49524e-83	4.22704	0.58	0.316	7.59271e-79	1	STX11
1.3287e-82	2.6635	0.634	0.375	2.88633e-78	1	ITGAL
4.16686e-82	1.79567	0.85	0.622	9.05167e-78	1	GLT25D1
5.90963e-82	1.56047	0.951	0.828	1.28375e-77	1	CAPZA1
7.44964e-82	1.63297	0.678	0.416	1.61828e-77	1	SOD2
5.86005e-79	1.78045	0.834	0.578	1.27298e-74	1	IFNGR2
9.49067e-79	1.40683	0.721	0.382	2.06166e-74	1	TNFRSF1A
2.07864e-78	0.424707	0.675	0.311	4.51543e-74	1	TNS3
8.40173e-78	1.3794	0.555	0.24	1.82511e-73	1	NRP1
1.02689e-77	3.80339	0.527	0.269	2.23071e-73	1	MILR1
4.98931e-77	1.67336	0.672	0.369	1.08383e-72	1	ITSN2
6.51337e-77	2.26621	0.612	0.328	1.4149e-72	1	SLC25A37
1.04921e-76	2.10732	0.865	0.678	2.27919e-72	1	SPTLC2
1.13953e-76	1.87131	0.52	0.235	2.4754e-72	1	HNMT
1.37449e-76	1.78023	0.664	0.376	2.98579e-72	1	TRABD
5.07112e-76	4.95808	0.668	0.448	1.1016e-71	1	PLTP
9.73413e-76	1.22071	0.555	0.241	2.11455e-71	1	PTPN18
1.35567e-75	1.87216	0.885	0.756	2.94491e-71	1	SH3BGRL3
1.39313e-75	1.29079	0.889	0.669	3.02629e-71	1	MSN
1.74883e-75	1.63432	0.917	0.683	3.79898e-71	1	MBNL1
2.14186e-75	0.92282	0.989	0.959	4.65277e-71	1	RPS24
1.46589e-74	1.94056	0.537	0.25	3.18435e-70	1	AP1G2
4.63683e-74	1.693	0.809	0.578	1.00726e-69	1	CD164
5.1844e-74	1.20162	0.643	0.315	1.12621e-69	1	SLC8A1
1.29621e-73	2.19771	0.61	0.333	2.81576e-69	1	CREM
1.58779e-73	2.15047	0.578	0.303	3.44917e-69	1	DRAM2
1.61068e-73	1.90218	0.739	0.455	3.49889e-69	1	ANKRD44
7.23251e-73	1.61274	0.56	0.257	1.57112e-68	1	SLC43A2
8.39804e-73	1.36974	0.959	0.915	1.82431e-68	1	PFN1
1.53493e-72	1.04589	0.93	0.692	3.33432e-68	1	CELF2
8.09776e-72	1.29154	0.908	0.85	1.75908e-67	1	EEF1B2
7.68654e-71	2.01261	0.758	0.549	1.66975e-66	1	RB1
2.04727e-70	1.68561	0.75	0.53	4.44727e-66	1	PRR13
6.9852e-70	1.42173	0.889	0.732	1.5174e-65	1	TMBIM4
5.83378e-69	1.98366	0.913	0.81	1.26727e-64	1	FKBP5
1.01948e-68	1.5183	0.636	0.37	2.21461e-64	1	GADD45B
2.94898e-68	1.8281	0.731	0.549	6.40606e-64	1	NAMPT
7.61302e-68	1.3797	0.824	0.676	1.65378e-63	1	ATP6V0E1
1.97202e-67	1.89992	0.793	0.586	4.28382e-63	1	BTG2
2.25631e-67	2.60799	0.877	0.752	4.90137e-63	1	JAK3
2.65549e-67	1.03945	0.957	0.867	5.76852e-63	1	RNF213
4.59924e-67	3.16298	0.507	0.274	9.99093e-63	1	NAAA
1.33639e-66	0.62459	0.996	0.992	2.90303e-62	1	RPL10
1.47683e-66	3.08889	0.606	0.374	3.20813e-62	1	CASP10
1.72527e-66	3.88715	0.693	0.481	3.7478e-62	1	SIRPB2
2.01478e-66	2.84268	0.734	0.547	4.37671e-62	1	GAL3ST4
2.34709e-66	2.20562	0.678	0.45	5.09859e-62	1	ST3GAL1
6.64565e-66	0.72408	0.543	0.244	1.44363e-61	1	TP53I11
6.75122e-66	2.08307	0.892	0.804	1.46657e-61	1	HIF1A
1.49161e-65	2.96176	0.599	0.36	3.24022e-61	1	TLR6
3.15431e-65	2.05214	0.571	0.31	6.8521e-61	1	CSRNP1
4.63595e-65	1.65824	0.833	0.654	1.00707e-60	1	PARP14
7.01952e-65	1.14613	0.618	0.316	1.52485e-60	1	KIAA1598
2.1822e-64	2.14018	0.775	0.627	4.74038e-60	1	PPP1R15A
3.1498e-64	2.16018	0.647	0.392	6.84231e-60	1	IL10RB
3.74006e-64	0.807449	0.578	0.272	8.12454e-60	1	LDLRAD4
1.08361e-63	1.6478	0.717	0.477	2.35393e-59	1	DPP7
1.20334e-62	1.75365	0.512	0.253	2.61401e-58	1	GCA
2.07744e-62	2.23123	0.651	0.414	4.51281e-58	1	ST3GAL6
6.65226e-62	2.09368	0.646	0.382	1.44507e-57	1	PELI1
1.58895e-61	1.86879	0.571	0.316	3.45168e-57	1	HIST2H2AA3
1.58895e-61	1.86879	0.571	0.316	3.45168e-57	1	HIST2H2AA4
1.84153e-60	0.81524	0.881	0.547	4.00035e-56	1	PREX1
3.55762e-60	2.41261	0.916	0.823	7.72821e-56	1	LOC284454
9.82074e-60	1.77902	0.59	0.339	2.13336e-55	1	FAM129A
2.6322e-59	1.69064	0.576	0.288	5.71794e-55	1	ANXA1
3.63637e-59	1.60583	0.644	0.384	7.89928e-55	1	TWF2
7.44313e-59	1.24626	0.753	0.479	1.61687e-54	1	FOXN3
5.46307e-57	1.3621	0.735	0.543	1.18674e-52	1	FOSB
1.15886e-56	0.836785	0.786	0.486	2.51739e-52	1	DOCK10
2.17054e-56	1.77922	0.592	0.364	4.71507e-52	1	GSTO1
5.21244e-56	1.57581	0.615	0.367	1.1323e-51	1	CIB1
1.40202e-55	1.26137	0.84	0.645	3.04561e-51	1	PPARD
2.83574e-55	1.72525	0.809	0.72	6.16009e-51	1	MCL1
2.93882e-55	1.04174	0.668	0.381	6.38399e-51	1	CYTH1
8.30016e-55	1.4757	0.729	0.486	1.80304e-50	1	TACC1
1.25861e-53	1.72558	0.666	0.446	2.73408e-49	1	AKR1A1
2.42064e-53	2.02052	0.636	0.419	5.25836e-49	1	SLC2A3
2.92828e-53	0.833938	0.888	0.735	6.36111e-49	1	JUNB
3.29721e-53	1.61105	0.651	0.397	7.16254e-49	1	NUMB
3.83448e-53	1.42845	0.599	0.379	8.32964e-49	1	KDM6B
6.85615e-53	1.4617	0.654	0.403	1.48936e-48	1	YWHAH
1.01086e-52	2.24581	0.747	0.574	2.19588e-48	1	PIK3CD
2.11981e-52	1.37056	0.626	0.359	4.60486e-48	1	STX7
7.9113e-52	1.92839	0.659	0.425	1.71857e-47	1	NAGK
8.00193e-52	1.12055	0.71	0.487	1.73826e-47	1	MAST3
2.64689e-51	0.974662	0.849	0.668	5.74984e-47	1	SH3BP2
3.46151e-51	1.82505	0.662	0.462	7.51943e-47	1	SNAP23
1.08337e-50	1.55804	0.714	0.512	2.35341e-46	1	STK10
1.19403e-50	3.14122	0.576	0.371	2.5938e-46	1	KCNE3
1.38852e-50	2.22529	0.918	0.85	3.01628e-46	1	MR1
2.82614e-50	1.56629	0.771	0.578	6.13922e-46	1	NCOA4
5.89344e-50	1.60008	0.868	0.748	1.28023e-45	1	ARHGAP26
8.36916e-50	2.19823	0.634	0.436	1.81803e-45	1	DDIT4
8.80284e-50	1.18395	0.765	0.536	1.91224e-45	1	ABCA1
1.11052e-48	3.13062	0.599	0.391	2.41239e-44	1	TES
1.36635e-48	0.614672	0.987	0.979	2.96812e-44	1	RPLP1
1.80062e-48	1.48094	0.852	0.692	3.91148e-44	1	SRGAP2C
3.00993e-48	1.85125	0.805	0.647	6.53848e-44	1	SWAP70
3.1669e-48	1.20789	0.755	0.53	6.87945e-44	1	IFI16
2.36143e-47	1.39687	0.63	0.394	5.12973e-43	1	ZCCHC6
2.90635e-47	1.64963	0.767	0.577	6.31346e-43	1	GGA2
4.77868e-47	1.80354	0.536	0.32	1.03807e-42	1	GLA
8.6774e-47	1.05761	0.556	0.306	1.88499e-42	1	UTRN
1.07954e-46	1.21868	0.591	0.352	2.34508e-42	1	DENND4B
1.15504e-46	1.25681	0.729	0.507	2.5091e-42	1	GNAI2
2.42693e-46	1.93687	0.516	0.288	5.27201e-42	1	MMD
3.96759e-46	1.32687	0.81	0.629	8.6188e-42	1	ACTR2
5.56132e-46	0.779751	0.956	0.929	1.20809e-41	1	RPS12
1.26865e-45	1.21046	0.725	0.494	2.75589e-41	1	IQGAP1
5.11546e-45	1.98121	0.516	0.286	1.11123e-40	1	STX4
9.55327e-45	3.02562	0.84	0.817	2.07526e-40	1	SLC37A2
1.13095e-44	1.07709	0.711	0.517	2.45676e-40	1	BTG1
1.14999e-44	0.830862	0.561	0.304	2.49813e-40	1	OSBPL3
3.02305e-44	1.277	0.664	0.437	6.56698e-40	1	PDCD4
3.33131e-44	2.00927	0.794	0.647	7.23661e-40	1	RANBP2
6.15191e-44	1.37616	0.507	0.279	1.33638e-39	1	ARID5A
2.65e-43	0.801412	0.951	0.932	5.7566e-39	1	GABARAP
7.10787e-43	1.15616	0.77	0.594	1.54404e-38	1	PER1
8.43692e-43	1.16263	0.618	0.389	1.83275e-38	1	NFKBIZ
1.08929e-42	2.13087	0.719	0.554	2.36627e-38	1	HSPA1A
4.69512e-42	2.00132	0.557	0.363	1.01992e-37	1	ATF3
8.65665e-42	1.13325	0.945	0.864	1.88048e-37	1	TGOLN2
9.16875e-42	1.42791	0.703	0.5	1.99173e-37	1	CD81
8.28008e-41	1.49446	0.608	0.42	1.79868e-36	1	CORO1B
1.06762e-40	1.14602	0.683	0.441	2.3192e-36	1	MICAL1
1.40376e-40	1.31643	0.876	0.746	3.04938e-36	1	CLN8
2.95945e-40	1.41359	0.805	0.709	6.42881e-36	1	ATP1B3
8.08828e-40	0.901782	0.914	0.838	1.75702e-35	1	DAZAP2
1.33155e-39	1.54532	0.658	0.479	2.89252e-35	1	SSH1
1.37012e-39	0.944584	0.992	0.98	2.9763e-35	1	TAPBP
3.00364e-39	1.27993	0.737	0.551	6.52482e-35	1	CTSA
3.54336e-39	1.41403	0.579	0.357	7.69725e-35	1	RCBTB2
4.81621e-39	1.2173	0.559	0.33	1.04622e-34	1	DNM2
7.60785e-39	1.13368	0.535	0.307	1.65265e-34	1	FKBP15
8.47155e-39	0.54416	0.976	0.978	1.84028e-34	1	RPL9
1.14997e-38	1.33337	0.662	0.469	2.49809e-34	1	VAMP3
2.05709e-38	1.0755	0.549	0.334	4.46862e-34	1	SNX29
2.85751e-38	1.46919	0.91	0.832	6.20738e-34	1	ATM
5.23645e-38	0.842005	0.563	0.323	1.13751e-33	1	ETV6
6.65374e-38	1.62797	0.604	0.414	1.44539e-33	1	CKLF
2.98004e-37	0.844393	0.963	0.93	6.47354e-33	1	RHOA
7.16831e-37	1.14817	0.801	0.697	1.55717e-32	1	ARPC5
8.41746e-37	1.23614	0.616	0.449	1.82853e-32	1	LIMS3L
8.97312e-37	0.570521	0.948	0.906	1.94923e-32	1	RPL12
9.72992e-37	1.65073	0.759	0.594	2.11363e-32	1	WDR91
3.30832e-36	1.22707	0.614	0.449	7.18667e-32	1	LIMS3
3.50366e-36	1.29261	0.713	0.518	7.611e-32	1	ABI1
8.9186e-36	0.677801	0.89	0.808	1.93739e-31	1	RPL13A
1.44192e-35	2.43148	0.652	0.499	3.13229e-31	1	ALDH3B1
1.46095e-35	0.499634	0.964	0.942	3.17362e-31	1	RPL23
2.872e-35	1.30042	0.767	0.658	6.23884e-31	1	AKR1B1
4.24733e-35	0.640646	0.969	0.949	9.22647e-31	1	RPL26
5.50155e-35	1.69731	0.536	0.347	1.1951e-30	1	PABPC4
1.35627e-34	1.76631	0.591	0.401	2.94623e-30	1	IRAK2
1.52121e-34	3.88619	0.739	0.615	3.30453e-30	1	HPSE
2.11525e-34	0.657917	0.967	0.962	4.59497e-30	1	RPS13
2.81497e-34	1.01482	0.85	0.708	6.11497e-30	1	SERP1
3.25372e-34	2.29556	0.924	0.879	7.06807e-30	1	CHMP1B
6.21199e-34	1.11084	0.532	0.332	1.34943e-29	1	NANS
7.07377e-34	0.895896	0.612	0.411	1.53664e-29	1	MEF2D
7.57604e-34	1.39317	0.706	0.526	1.64574e-29	1	SLC4A7
8.45673e-34	2.01573	0.586	0.393	1.83705e-29	1	PPIF
1.18154e-33	1.19879	0.75	0.593	2.56666e-29	1	SNHG5
2.26151e-33	1.46912	0.527	0.328	4.91268e-29	1	HTRA1
2.52858e-33	1.31329	0.579	0.381	5.49284e-29	1	BACH1
2.53032e-33	1.36079	0.68	0.505	5.49661e-29	1	OXA1L
3.22666e-33	1.16669	0.721	0.545	7.00927e-29	1	RAP2B
6.07715e-33	1.27844	0.737	0.612	1.32014e-28	1	TXNIP
7.84321e-33	1.13108	0.567	0.341	1.70378e-28	1	TOM1
9.68633e-33	1.01346	0.634	0.429	2.10416e-28	1	PARP4
2.02754e-32	1.78432	0.517	0.317	4.40443e-28	1	SNHG12
2.31301e-32	1.96499	0.679	0.511	5.02455e-28	1	RASGRP4
7.7526e-32	1.19471	0.703	0.592	1.6841e-27	1	M6PR
1.19114e-31	1.14962	0.817	0.655	2.58751e-27	1	SRGAP2
2.04071e-31	2.83259	0.829	0.757	4.43302e-27	1	LILRB3
2.87891e-31	3.02821	0.628	0.495	6.25386e-27	1	ARL11
7.15902e-31	1.21205	0.709	0.575	1.55515e-26	1	ISCU
7.84509e-31	0.798574	0.905	0.836	1.70419e-26	1	RNASEK
8.61853e-31	1.63585	0.709	0.574	1.8722e-26	1	TSC22D2
1.41631e-30	1.08175	0.959	0.913	3.07664e-26	1	STK4
1.96547e-30	0.341713	0.739	0.822	4.26959e-26	1	C2orf91
5.07434e-30	0.911422	0.587	0.395	1.1023e-25	1	PTBP3
5.15749e-30	1.45993	0.507	0.331	1.12036e-25	1	ERICH1
1.12398e-29	1.12258	0.753	0.622	2.44162e-25	1	ITGB1
1.34372e-29	1.11627	0.567	0.388	2.91897e-25	1	RPL21
1.39399e-29	0.449385	0.975	0.978	3.02817e-25	1	RPS3
1.82701e-29	1.24267	0.934	0.878	3.96882e-25	1	GNB4
1.99731e-29	0.749463	0.997	0.973	4.33876e-25	1	C6orf62
2.92222e-29	0.755053	0.676	0.475	6.34794e-25	1	ARHGEF6
3.25233e-29	0.324039	0.579	0.369	7.06504e-25	1	FOXP1
3.71111e-29	0.955256	0.765	0.661	8.06164e-25	1	ARL6IP5
4.62492e-29	0.869211	0.579	0.36	1.00467e-24	1	EVL
5.78266e-29	0.960845	0.842	0.715	1.25617e-24	1	CRTAP
7.06707e-29	0.910771	0.783	0.66	1.53518e-24	1	RPL36AL
1.88059e-28	2.30491	0.552	0.419	4.0852e-24	1	ALPK1
2.51696e-28	0.806038	0.9	0.813	5.46759e-24	1	ARPC4
2.84592e-28	0.477658	0.591	0.39	6.18218e-24	1	SCARB1
9.42662e-28	0.451114	0.583	0.353	2.04774e-23	1	TCOF1
1.22747e-27	0.807695	0.684	0.49	2.66644e-23	1	SH3KBP1
1.47313e-27	0.899871	1	0.999	3.20007e-23	1	CFLAR
1.66314e-27	1.61802	0.877	0.811	3.61284e-23	1	PTPN2
1.90605e-27	1.11954	0.738	0.648	4.14052e-23	1	FMN1
3.3259e-27	0.302662	0.948	0.958	7.22485e-23	1	TFDP2
3.61602e-27	5.08537	0.77	0.654	7.85508e-23	1	IL10
4.32884e-27	0.837956	0.628	0.458	9.40353e-23	1	PLEC
4.68734e-27	0.412911	0.977	0.964	1.01823e-22	1	RPS27
4.92074e-27	1.3407	0.6	0.427	1.06893e-22	1	AMPD2
5.54687e-27	0.582881	0.588	0.405	1.20495e-22	1	KLF10
7.52087e-27	1.66233	0.917	0.873	1.63376e-22	1	CARD8
9.12035e-27	3.49506	0.623	0.515	1.98121e-22	1	IGF1
1.07166e-26	1.19457	0.689	0.537	2.32797e-22	1	FLII
1.30868e-26	0.688988	0.976	0.982	2.84285e-22	1	UBC
3.67855e-26	0.653166	1	0.999	7.99091e-22	1	ACTB
5.83577e-26	1.07851	0.814	0.703	1.2677e-21	1	F11R
8.03027e-26	0.418317	0.988	0.989	1.74442e-21	1	RPS3A
9.06604e-26	1.4114	0.521	0.353	1.96942e-21	1	MYD88
2.07647e-25	1.07591	0.829	0.719	4.51072e-21	1	METTL7A
2.13878e-25	2.00584	0.717	0.577	4.64608e-21	1	PAPOLG
2.48714e-25	0.888328	0.714	0.607	5.40282e-21	1	GSTK1
4.37905e-25	0.697087	0.632	0.437	9.5126e-21	1	PLEKHM1P
1.16195e-24	0.714936	0.925	0.878	2.52411e-20	1	SRSF5
2.39999e-24	0.945317	0.572	0.4	5.21349e-20	1	HK1
5.36224e-24	1.21948	0.778	0.712	1.16484e-19	1	APMAP
8.4644e-24	0.671983	0.693	0.479	1.83872e-19	1	ABR
9.84225e-24	0.843874	0.648	0.5	2.13803e-19	1	USP15
1.0081e-23	0.942753	0.896	0.818	2.18989e-19	1	GNS
1.15739e-23	0.874753	0.563	0.393	2.5142e-19	1	MTHFD2
1.57541e-23	1.13335	0.544	0.38	3.42227e-19	1	CORO7
2.08032e-23	0.818764	0.583	0.406	4.51909e-19	1	KIAA0930
2.84147e-23	0.8811	0.703	0.586	6.17252e-19	1	ERP44
3.38905e-23	1.87859	0.757	0.655	7.36202e-19	1	SGK3
4.38932e-23	0.751644	0.789	0.674	9.53493e-19	1	PSME1
6.81824e-23	1.18236	0.552	0.381	1.48113e-18	1	TAB2
1.05677e-22	1.19424	0.695	0.584	2.29561e-18	1	SNX2
1.16752e-22	2.29742	0.898	0.866	2.5362e-18	1	ABL2
1.46435e-22	0.906077	0.628	0.471	3.18101e-18	1	ANXA2
2.81715e-22	1.42399	0.612	0.49	6.11969e-18	1	LMBRD1
2.84458e-22	0.997326	0.671	0.516	6.17928e-18	1	EPS15
2.97363e-22	0.9592	0.81	0.717	6.45962e-18	1	GDI2
4.23803e-22	0.588546	0.599	0.713	9.20627e-18	1	LINC00346
5.367e-22	0.796639	0.836	0.795	1.16587e-17	1	ATP6V0B
9.9777e-22	0.513627	0.973	0.964	2.16746e-17	1	RPL11
1.19668e-21	0.583501	0.922	0.887	2.59955e-17	1	RPL36A
1.53223e-21	1.52411	0.549	0.396	3.32846e-17	1	GBP5
1.57672e-21	1.04123	0.503	0.333	3.42511e-17	1	ACER3
1.66354e-21	0.641079	0.544	0.376	3.6137e-17	1	MINK1
3.07591e-21	1.47626	0.607	0.472	6.68181e-17	1	ARL5A
5.10871e-21	0.472527	0.451	0.604	1.10977e-16	1	TIMP1
6.97876e-21	0.301875	0.979	0.982	1.516e-16	1	RPL3
1.20971e-20	0.918435	0.778	0.676	2.62784e-16	1	C17orf62
1.34616e-20	1.08161	0.842	0.743	2.92427e-16	1	PAG1
1.44613e-20	1.04781	0.845	0.794	3.14142e-16	1	LOC100506190
1.6155e-20	0.506602	0.956	0.956	3.50936e-16	1	RPLP2
1.65481e-20	0.85851	0.715	0.59	3.59474e-16	1	RNF13
1.9967e-20	1.76528	0.652	0.551	4.33742e-16	1	CSTB
2.10805e-20	1.15464	0.536	0.401	4.57932e-16	1	GLB1
2.66685e-20	1.15169	0.529	0.384	5.7932e-16	1	CAT
3.3485e-20	0.363266	0.682	0.474	7.27394e-16	1	CREB3L2
3.84431e-20	0.508779	0.961	0.943	8.35098e-16	1	FAU
6.5383e-20	1.92	0.62	0.503	1.42032e-15	1	RAB11FIP1
6.76944e-20	1.20022	0.616	0.473	1.47053e-15	1	USP36
9.58761e-20	1.473	0.552	0.415	2.08272e-15	1	FUCA2
1.03818e-19	0.876809	0.602	0.486	2.25524e-15	1	TMEM219
1.07973e-19	1.19212	0.555	0.401	2.3455e-15	1	P4HA1
1.44484e-19	0.760564	0.809	0.693	3.13862e-15	1	ATF6
1.86707e-19	0.949811	0.541	0.391	4.05585e-15	1	MAN2B2
2.14291e-19	1.29253	0.559	0.431	4.65504e-15	1	NECAP2
2.33149e-19	0.557688	0.642	0.475	5.0647e-15	1	P2RX7
2.91543e-19	0.655952	0.854	0.807	6.3332e-15	1	LAPTM4A
3.29022e-19	0.436294	0.971	0.959	7.14735e-15	1	RPS20
3.34372e-19	0.363484	0.965	0.952	7.26356e-15	1	RPS16
5.30612e-19	0.575616	0.832	0.713	1.15265e-14	1	VMP1
6.15035e-19	1.36218	0.619	0.513	1.33604e-14	1	RHOB
9.7924e-19	1.03846	0.655	0.52	2.1272e-14	1	GPCPD1
1.42e-18	1.17052	0.695	0.566	3.08466e-14	1	CCNH
4.03613e-18	0.930526	0.853	0.796	8.76768e-14	1	JMJD1C
7.64931e-18	0.254502	0.965	0.962	1.66166e-13	1	RPL17
8.92707e-18	1.08144	0.68	0.544	1.93923e-13	1	MTHFR
1.52007e-17	0.970153	0.512	0.361	3.30204e-13	1	LPIN2
1.87627e-17	1.85347	0.898	0.843	4.07581e-13	1	TANGO2
2.00022e-17	0.472891	0.956	0.94	4.34507e-13	1	RPL31
2.29926e-17	0.783174	0.639	0.494	4.99468e-13	1	ARHGEF1
2.43752e-17	0.424498	0.979	0.976	5.29502e-13	1	RPS25
2.81675e-17	0.802316	0.829	0.77	6.11883e-13	1	ATP6AP1
3.32473e-17	1.88077	0.701	0.618	7.22231e-13	1	LY75
4.13864e-17	0.448545	0.973	0.969	8.99037e-13	1	RPS8
6.59532e-17	1.44771	0.901	0.87	1.4327e-12	1	PTPRJ
6.79129e-17	1.11087	0.594	0.449	1.47527e-12	1	BTAF1
1.03382e-16	0.93032	0.654	0.531	2.24577e-12	1	KIAA1033
1.24311e-16	0.902538	0.588	0.445	2.70041e-12	1	C1orf63
1.65718e-16	0.755924	0.739	0.638	3.59988e-12	1	CNDP2
2.02992e-16	1.323	0.511	0.383	4.40959e-12	1	NEU1
3.73556e-16	0.991544	0.561	0.449	8.11476e-12	1	ANXA7
3.9605e-16	1.08499	0.646	0.533	8.6034e-12	1	BNIP2
4.01678e-16	0.797955	0.722	0.608	8.72566e-12	1	ATP6V0D1
4.14761e-16	0.706859	0.71	0.608	9.00986e-12	1	LAP3
4.88188e-16	0.294132	0.988	0.988	1.06049e-11	1	RPL13
5.32836e-16	0.555697	0.889	0.81	1.15748e-11	1	RPS29
5.54757e-16	1.05418	0.57	0.42	1.2051e-11	1	ATG7
6.21208e-16	1.22836	0.588	0.476	1.34945e-11	1	VENTX
8.76586e-16	1.11747	0.574	0.485	1.90421e-11	1	FAM96A
1.40931e-15	0.861507	0.717	0.653	3.06145e-11	1	SEC11A
[truncated: 26,738 more rows]
