# Supplementary material for: SorLA restricts TNFα release from microglia to shape a glioma-supportive brain microenvironment
Source: EMBO Rep. 2024 Mar 18;25(5):13. doi: 10.1038/s44319-024-00117-6 (PMC11094098; doi:10.1038/s44319-024-00117-6)
Supplement: Supplementary file 7 — Dataset EV6 [file 44319_2024_117_MOESM7_ESM.xlsx]

## Sheet: summary
Dataset EV6. List of marker genes for clusters identified as GAMs based on Dataset EV5.
Based on Dataset EV5, 1 cluster of GAMs was identified. Obtained 5 clusters were characterized by expression of genes presented in the table, based on log2 fold change.
Column names description:
p_val - p value significance of statistical test where null hypothesis is that distribution of a gene expression does not differ in the cluster vs all other clusters
avg_log2FC - average value of log fold change of cells expressing a gene in a cluster and other clusters
pct.1 - the percentage of cells expressing the gene/feature in ident.1 given to the FindMarkers Seurat function
pct.2 - the percentage of cells that express gene/feature in ident.2. given to the FindMarkers Seurat function
p_val_adj - adjusted p value by fold change method
cluster - label of the group returned by FindClusters Seurat function
gene - symbol of a gene name returned by Seurat as a marker gene for a cluster

## Sheet: Sheet1
p_val	avg_log2FC	pct.1	pct.2	p_val_adj	cluster	gene
5.06702e-25	2.20414	0.62	0.273	1.10071e-20	0	SEPP1
1.725e-23	0.999303	1	0.998	3.74722e-19	0	SAT1
1.89281e-23	1.22329	0.782	0.511	4.11174e-19	0	HLA-DQA2
2.32132e-22	1.84428	0.981	0.968	5.04261e-18	0	HLA-DRB5
1.68949e-21	1.06003	0.995	0.891	3.67008e-17	0	C1QA
2.31565e-20	0.913407	0.991	0.885	5.03029e-16	0	C1QC
3.7273e-18	0.642905	1	0.996	8.09681e-14	0	CD74
2.41082e-15	0.815137	0.875	0.724	5.23702e-11	0	CD163
5.14622e-15	0.782761	0.968	0.855	1.11791e-10	0	JUNB
3.69806e-14	0.842048	0.981	0.923	8.0333e-10	0	ZFP36
7.10551e-14	0.968752	0.931	0.656	1.54353e-09	0	FOSB
7.66335e-14	0.764965	0.912	0.658	1.66471e-09	0	CXCR4
1.23896e-13	0.768406	0.981	0.962	2.69139e-09	0	HLA-DRB6
1.28395e-13	0.454651	0.986	0.84	2.78914e-09	0	DUSP1
1.49978e-13	0.649262	0.977	0.784	3.25797e-09	0	RGS1
1.83714e-13	1.07968	0.931	0.712	3.99082e-09	0	PPP1R15A
2.26259e-13	0.772306	0.981	0.88	4.91502e-09	0	C1QB
3.79957e-13	0.41971	0.917	0.62	8.2538e-09	0	NR4A2
2.59854e-12	0.846526	0.958	0.861	5.6448e-08	0	HERPUD1
3.58994e-12	1.52239	0.597	0.336	7.79843e-08	0	DAPK1
4.50874e-12	2.29146	0.796	0.617	9.79433e-08	0	PLTP
5.11561e-12	0.871299	0.907	0.735	1.11126e-07	0	ZNF331
6.99336e-12	0.80185	0.963	0.945	1.51917e-07	0	FCGRT
3.42942e-11	0.960653	0.894	0.756	7.44972e-07	0	PLAUR
3.50099e-11	1.10247	0.806	0.677	7.60519e-07	0	RGS2
4.76389e-11	0.892237	0.861	0.682	1.03486e-06	0	GPR183
1.31291e-10	1.05586	0.782	0.577	2.85204e-06	0	GADD45B
3.19966e-10	1.35544	0.991	0.897	6.95062e-06	0	CHMP1B
5.07224e-10	1.09808	0.569	0.335	1.10184e-05	0	ARL4C
7.79315e-10	0.527417	0.986	0.904	1.69291e-05	0	MSR1
8.60481e-10	1.14675	0.991	0.925	1.86922e-05	0	CPM
8.96465e-10	0.500904	1	0.996	1.94739e-05	0	PSAP
1.05273e-09	1.09882	0.977	0.887	2.28685e-05	0	FKBP5
1.05856e-09	0.514408	1	1	2.29952e-05	0	CTSB
1.56603e-09	0.868395	0.63	0.4	3.40189e-05	0	FCGR2B
1.66883e-09	0.770383	0.662	0.427	3.62521e-05	0	SIK1
2.18179e-09	0.913185	0.606	0.382	4.7395e-05	0	CADM1
2.43704e-09	0.408442	0.866	0.677	5.29398e-05	0	NAMPT
2.64021e-09	1.10925	0.824	0.605	5.73533e-05	0	AHR
2.75219e-09	0.531377	1	1	5.97858e-05	0	FTL
2.81475e-09	0.629882	0.88	0.688	6.11449e-05	0	TSC22D3
5.23855e-09	1.49977	0.824	0.618	0.000113797	0	SGPL1
7.17076e-09	1.33094	0.731	0.56	0.00015577	0	TFRC
7.82713e-09	1.27022	0.657	0.483	0.000170029	0	KLF4
1.01322e-08	0.684207	0.856	0.724	0.000220101	0	C5AR1
1.28533e-08	0.29587	0.944	0.833	0.000279212	0	SGK1
1.35907e-08	0.729457	0.981	0.964	0.00029523	0	FCGR2A
1.45468e-08	0.678002	0.986	0.981	0.000316	0	HLA-DRB1
1.48326e-08	0.845384	0.778	0.639	0.000322209	0	TNFSF13
1.82727e-08	0.636503	0.995	0.987	0.000396937	0	CD68
2.01556e-08	2.11568	0.981	0.972	0.000437841	0	AXL
2.3159e-08	0.494866	0.986	0.97	0.000503083	0	NPC2
2.43594e-08	1.50612	0.569	0.374	0.000529159	0	AZI2
2.93943e-08	1.81442	0.519	0.303	0.000638532	0	KIAA1683
3.23845e-08	0.676812	0.958	0.883	0.000703488	0	KLF6
3.26458e-08	0.630892	0.926	0.823	0.000709165	0	CPVL
3.96489e-08	0.751573	0.977	0.955	0.000861294	0	TPP1
4.88998e-08	1.19317	0.718	0.555	0.00106225	0	TNFAIP3
8.51148e-08	0.529464	0.787	0.568	0.00184895	0	RASGEF1B
9.23055e-08	0.464641	0.773	0.528	0.00200515	0	KDM6B
9.40802e-08	1.07634	0.759	0.611	0.0020437	0	RNF144B
2.00537e-07	0.934158	0.542	0.336	0.00435626	0	LMNA
2.25202e-07	1.50208	0.588	0.429	0.00489206	0	F13A1
2.26728e-07	1.06493	0.755	0.555	0.0049252	0	SIGLEC14
2.26939e-07	0.419551	0.991	0.996	0.0049298	0	HLA-DRA
2.71277e-07	0.536901	0.995	0.987	0.00589296	0	GPX1
3.06729e-07	0.426981	0.519	0.312	0.00666308	0	ZBTB16
3.11602e-07	0.299796	0.653	0.44	0.00676893	0	HBEGF
4.93217e-07	0.437902	0.968	0.91	0.0107142	0	MS4A6A
6.32482e-07	0.477738	0.949	0.929	0.0137394	0	HLA-DMA
8.87884e-07	0.390018	0.87	0.722	0.0192875	0	ABCA1
9.67909e-07	0.792171	0.741	0.556	0.0210259	0	CREM
1.05383e-06	1.53273	0.579	0.385	0.0228924	0	FNIP2
1.10135e-06	0.690267	0.968	0.927	0.0239246	0	CTSD
1.47838e-06	1.05212	0.949	0.818	0.0321148	0	PLEKHG2
2.33626e-06	0.531325	0.921	0.912	0.0507506	0	CD63
2.42087e-06	0.800222	0.699	0.523	0.0525887	0	HNRNPL
2.60363e-06	1.16039	0.648	0.509	0.0565586	0	TGIF1
2.6913e-06	0.646223	0.676	0.474	0.0584631	0	GPNMB
3.01314e-06	0.565565	0.972	0.944	0.0654544	0	IFI30
3.42629e-06	0.717357	0.56	0.389	0.0744294	0	EPB41L3
3.64909e-06	0.801841	0.542	0.378	0.0792692	0	OLFML2B
3.90032e-06	0.680723	0.81	0.703	0.0847266	0	GAL3ST4
5.27991e-06	0.932395	0.588	0.447	0.114695	0	TMEM176A
5.46839e-06	0.896196	0.861	0.686	0.11879	0	PHLDA1
5.72703e-06	0.584766	0.5	0.32	0.124408	0	SNX9
5.85117e-06	0.388575	0.986	0.989	0.127105	0	EIF1
6.12132e-06	0.893364	0.741	0.575	0.132974	0	IGF1
6.41665e-06	0.784455	0.986	0.959	0.139389	0	GRN
6.61277e-06	0.369844	0.954	0.953	0.143649	0	HSPA8
9.70115e-06	1.00025	0.736	0.611	0.210738	0	DAB2
9.76539e-06	1.05714	0.745	0.594	0.212134	0	PRDM1
1.19924e-05	0.517247	0.88	0.842	0.26051	0	LITAF
1.55897e-05	0.477359	0.954	0.823	0.338655	0	APOE
1.59617e-05	0.514417	0.704	0.549	0.346736	0	PTGER4
1.96115e-05	0.534709	0.954	0.949	0.42602	0	MS4A7
3.29553e-05	0.543874	0.685	0.506	0.715889	0	ATF3
4.51343e-05	0.707316	0.653	0.5	0.980453	0	BHLHE40
4.87751e-05	0.66523	0.917	0.806	1	0	ZFAND5
5.70756e-05	0.683248	0.894	0.863	1	0	MGAT1
5.78278e-05	0.550251	0.958	0.906	1	0	ASAH1
6.0841e-05	0.931713	0.657	0.536	1	0	CSRNP1
6.29745e-05	0.388802	0.856	0.782	1	0	VSIG4
6.54925e-05	1.32274	0.542	0.434	1	0	FOLR2
6.70506e-05	0.477138	0.898	0.863	1	0	STAB1
6.84982e-05	0.866084	0.708	0.603	1	0	PLXND1
7.26363e-05	0.53025	0.727	0.568	1	0	LIMS3
7.492e-05	0.629205	0.755	0.695	1	0	TMEM176B
8.26426e-05	0.659875	0.833	0.793	1	0	ATP1B3
0.0001247	1.36975	0.588	0.444	1	0	DDIT3
0.000134801	0.644547	0.699	0.543	1	0	KLF10
0.000146011	0.323931	0.722	0.523	1	0	CD44
0.000159721	0.587878	0.648	0.519	1	0	UTRN
0.00016975	0.673091	0.787	0.694	1	0	RAP2B
0.000174318	0.414364	0.903	0.878	1	0	RPS26
0.000181803	1.63886	0.514	0.372	1	0	SLC7A8
0.000183806	0.505544	0.727	0.571	1	0	LIMS3L
0.000189025	1.48694	0.546	0.417	1	0	C1orf56
0.000202785	1.72301	0.856	0.735	1	0	IL10
0.000214349	0.58679	0.764	0.637	1	0	TTYH3
0.00024241	0.682679	0.88	0.799	1	0	NFKBIA
0.000246492	0.409711	0.931	0.865	1	0	MFSD1
0.000251941	0.830688	0.745	0.618	1	0	ICAM1
0.000252309	0.396034	0.769	0.688	1	0	BTG1
0.000270031	0.698926	0.694	0.577	1	0	TUBB4B
0.000276905	0.686502	0.889	0.829	1	0	PPP1CB
0.00027906	0.795274	0.505	0.367	1	0	SERTAD1
0.00028251	0.796025	0.87	0.803	1	0	CAPG
0.000290518	0.438821	0.917	0.861	1	0	B4GALT1
0.000292018	0.950251	0.694	0.585	1	0	USP36
0.000306175	1.01253	0.593	0.408	1	0	CD209
0.000334664	0.644336	0.856	0.731	1	0	AKR1B1
0.000348288	0.355797	0.838	0.724	1	0	DNAJB1
0.000366339	0.758759	0.671	0.556	1	0	EIF4A3
0.000386018	0.354325	0.546	0.367	1	0	FRMD6-AS1
0.000406959	1.11638	0.648	0.532	1	0	GYPC
0.000415912	0.827569	0.782	0.69	1	0	DPP7
0.000428001	1.69795	0.671	0.451	1	0	CLDN11
0.00044886	0.322692	0.986	0.936	1	0	CXCL16
0.000484738	0.743074	0.593	0.406	1	0	RHOBTB3
0.000559819	0.732854	0.634	0.523	1	0	NRP1
0.000575349	0.515432	0.852	0.774	1	0	HSPA5
0.000793517	0.795513	0.63	0.532	1	0	SLC43A2
0.000836808	0.455646	0.866	0.863	1	0	RASSF4
0.000894523	0.784159	0.764	0.65	1	0	MERTK
0.000970117	0.748987	0.745	0.731	1	0	MS4A4A
0.000990554	1.38372	0.981	0.934	1	0	TFDP2
0.00107874	1.40485	0.676	0.57	1	0	PTEN
0.0012237	0.517688	0.861	0.82	1	0	THEMIS2
0.00123529	0.421329	0.926	0.944	1	0	HCLS1
0.00131891	0.671731	0.625	0.526	1	0	AMD1
0.00137415	0.430057	0.69	0.53	1	0	ANXA1
0.00140409	0.819985	0.699	0.628	1	0	YPEL5
0.00144113	0.581173	0.583	0.453	1	0	FUCA1
0.00158644	0.429687	0.736	0.658	1	0	ARHGAP18
0.00179326	0.577241	0.681	0.571	1	0	MAFF
0.0018058	0.278278	0.843	0.767	1	0	WIPF1
0.00182808	0.714035	0.977	0.951	1	0	SERPINB9
0.00184605	0.331344	0.991	0.968	1	0	FCER1G
0.00189185	0.438272	0.894	0.842	1	0	LGMN
0.00190983	0.585352	0.759	0.645	1	0	SOD2
0.0020068	0.796914	0.681	0.502	1	0	FAM213A
0.00233992	0.97491	0.741	0.639	1	0	SAR1A
0.00245603	0.276074	0.861	0.789	1	0	ATP6V0C
0.00263542	0.574166	0.657	0.558	1	0	IRS2
0.00274076	0.426698	0.62	0.483	1	0	NAV1
0.00276795	0.258883	0.458	0.568	1	0	OTUB1
0.00289444	0.560662	0.708	0.635	1	0	BST2
0.00290386	0.427514	0.713	0.609	1	0	SNX6
0.00291483	0.447593	0.792	0.69	1	0	RTN3
0.00294596	0.446458	0.815	0.727	1	0	PLSCR1
0.002973	0.536876	0.935	0.915	1	0	SYNGR2
0.0035136	0.488778	0.894	0.793	1	0	LCP2
0.00380232	0.876006	0.5	0.404	1	0	FAM198B
0.00437051	0.579554	0.819	0.82	1	0	RPN2
0.00444176	0.995668	0.648	0.53	1	0	GABARAPL1
0.00506031	0.383893	0.926	0.878	1	0	PLCXD1
0.00524158	0.767856	0.44	0.564	1	0	LATS1
0.0054365	0.384722	0.606	0.5	1	0	ASPH
0.00597271	0.327729	0.741	0.633	1	0	PDCD4
0.00602933	0.887976	0.944	0.944	1	0	NF2
0.00617414	0.572132	0.778	0.729	1	0	ENG
0.00617882	0.474567	0.565	0.474	1	0	LTC4S
0.00716593	0.347616	0.583	0.476	1	0	DSE
0.00717653	0.872014	0.653	0.532	1	0	TOM1
0.00781428	0.250354	0.671	0.692	1	0	SCIMP
0.00785401	0.312206	0.935	0.915	1	0	AP1B1
0.00805564	0.501387	0.671	0.547	1	0	TCOF1
0.00809193	0.404565	0.56	0.464	1	0	AP2A2
0.00818711	0.409235	0.606	0.466	1	0	ARHGEF39
0.00822977	0.828771	0.912	0.831	1	0	KIF1B
0.00841788	0.358943	0.597	0.483	1	0	STX4
0.00851428	0.994987	0.755	0.615	1	0	SYNJ2BP
0.00856242	0.33072	0.75	0.774	1	0	OGDH
0.00942595	0.443569	0.801	0.765	1	0	HEXA
0.0094413	0.66719	0.991	0.994	1	0	HNRNPH1
0.00957155	0.300307	0.759	0.694	1	0	MAFB
1.35725e-31	2.34459	0.911	0.663	2.94836e-27	1	CX3CR1
3.34467e-26	2.2622	0.842	0.685	7.26562e-22	1	FCGR3B
2.62909e-23	1.30793	0.974	0.914	5.71118e-19	1	SORL1
3.68724e-23	1.70362	0.916	0.706	8.00978e-19	1	LOC441081
1.07851e-22	1.13234	1	0.901	2.34284e-18	1	C3
2.15568e-22	1.07984	0.989	0.993	4.68278e-18	1	ARHGEF26-AS1
7.04939e-22	1.90505	0.932	0.772	1.53134e-17	1	LPAR6
1.23395e-21	0.835298	1	1	2.6805e-17	1	LOC100131257
1.02614e-19	0.837146	1	0.998	2.22908e-15	1	ODF2L
1.37486e-19	0.896346	1	1	2.9866e-15	1	KCNQ1OT1
2.52245e-19	1.16929	1	0.998	5.47951e-15	1	ASTN2
5.9512e-19	1.10526	1	1	1.29278e-14	1	LOC643406
1.30327e-18	0.713834	0.968	0.966	2.83109e-14	1	REXO1L1
1.02005e-17	0.542411	0.995	0.996	2.21585e-13	1	ANKRD20A9P
1.06663e-17	1.94175	0.884	0.659	2.31705e-13	1	LUC7L3
1.10617e-17	1.15741	0.995	0.998	2.40294e-13	1	LOC286437
1.21359e-17	0.970484	0.995	0.991	2.63627e-13	1	L2HGDH
1.37921e-17	1.13966	1	1	2.99607e-13	1	UGDH-AS1
1.77864e-17	1.10646	0.984	0.968	3.86374e-13	1	SPC25
2.46921e-17	1.30957	0.9	0.78	5.36388e-13	1	HLA-DQA1
8.36838e-17	0.932265	0.968	0.953	1.81786e-12	1	GNRHR2
8.50307e-17	1.29179	0.895	0.683	1.84712e-12	1	TXNIP
1.25508e-16	0.9373	1	1	2.72641e-12	1	LOC646214
1.54206e-16	1.27949	0.811	0.611	3.34982e-12	1	SPDYE5
2.21367e-16	0.997007	0.963	0.864	4.80876e-12	1	FMNL3
2.41008e-16	1.56107	0.816	0.552	5.23542e-12	1	P2RY13
2.88572e-16	0.754557	0.947	0.95	6.26866e-12	1	XKR9
3.46234e-16	1.18406	0.968	0.842	7.52124e-12	1	CIITA
4.37094e-16	0.883893	0.979	0.968	9.49499e-12	1	HLA-H
1.13615e-15	0.899897	0.895	0.88	2.46805e-11	1	LPAL2
1.24015e-15	0.992496	0.995	0.998	2.69397e-11	1	TMEM212
3.86278e-15	0.949856	0.974	0.959	8.39112e-11	1	GLIPR1L2
4.19634e-15	1.03538	0.968	0.943	9.11572e-11	1	UGT8
4.65304e-15	1.43117	0.837	0.579	1.01078e-10	1	LPAR5
1.3717e-14	0.987325	0.968	0.959	2.97973e-10	1	MAB21L3
1.89677e-14	1.18741	0.911	0.846	4.12035e-10	1	BMS1P5
4.53475e-14	1.3217	0.921	0.815	9.85083e-10	1	PLCB2
4.54263e-14	0.730199	0.995	0.978	9.86795e-10	1	TYROBP
1.06286e-13	0.581227	1	1	2.30886e-09	1	TMSB4X
1.17795e-13	0.957287	1	1	2.55885e-09	1	SHISA9
1.29222e-13	1.32323	0.895	0.844	2.80709e-09	1	BMS1P1
2.24459e-13	0.650522	0.963	0.948	4.87593e-09	1	ZNF850
2.55785e-13	0.917041	1	1	5.55642e-09	1	ORC4
6.33733e-13	0.732952	0.905	0.876	1.37666e-08	1	GSG1
9.87437e-13	1.62129	0.958	0.957	2.14501e-08	1	CCDC144B
1.46599e-12	1.06648	0.926	0.867	3.18458e-08	1	SPDYE7P
1.94473e-12	0.448548	0.963	0.953	4.22454e-08	1	TLCD2
2.44019e-12	1.63151	0.811	0.762	5.30083e-08	1	LOC100131564
2.46477e-12	0.422054	0.989	0.971	5.35422e-08	1	PRR11
2.57106e-12	0.563445	0.932	0.918	5.58511e-08	1	KLRD1
3.9266e-12	0.643219	0.947	0.928	8.52976e-08	1	SCD5
7.39877e-12	1.50854	0.858	0.715	1.60724e-07	1	ADAP2
1.16569e-11	0.922603	0.805	0.615	2.53222e-07	1	PILRB
1.21264e-11	1.10607	0.905	0.873	2.63422e-07	1	ZNF738
1.26622e-11	1.73798	0.732	0.552	2.75061e-07	1	GIMAP4
1.39953e-11	0.858785	0.979	0.927	3.04019e-07	1	FCGR3A
1.59201e-11	0.877456	0.979	0.964	3.45832e-07	1	CST3
1.65142e-11	0.843303	0.989	0.867	3.58737e-07	1	HLA-DMB
2.0951e-11	1.41053	0.863	0.697	4.55119e-07	1	ANKRD44
2.13573e-11	1.12082	0.911	0.728	4.63944e-07	1	AOAH
2.21433e-11	0.850814	0.989	0.928	4.8102e-07	1	DDX17
2.59559e-11	0.308285	0.853	0.817	5.63839e-07	1	EMX2OS
3.34272e-11	1.3645	0.868	0.735	7.26139e-07	1	ITPR2
3.39599e-11	1.17044	0.884	0.815	7.37711e-07	1	PARP14
3.61876e-11	0.782277	0.911	0.907	7.86103e-07	1	ARRDC3-AS1
3.66892e-11	1.17718	0.653	0.423	7.96999e-07	1	LOC100132352
4.10868e-11	0.912201	0.953	0.898	8.92527e-07	1	HLA-DQB1
4.18315e-11	1.87169	0.516	0.283	9.08706e-07	1	GIMAP6
4.25266e-11	0.950691	0.979	0.91	9.23805e-07	1	FYB
5.09779e-11	0.328911	0.863	0.837	1.10739e-06	1	TRIM58
5.1953e-11	1.62136	0.663	0.425	1.12858e-06	1	POU2F2
6.28814e-11	0.797234	0.979	0.935	1.36597e-06	1	LRP1
7.06949e-11	0.521091	0.879	0.882	1.53571e-06	1	FGF5
9.11885e-11	1.04374	0.842	0.668	1.98089e-06	1	FCGBP
1.3628e-10	0.725968	0.995	0.989	2.96042e-06	1	ITM2B
1.54506e-10	1.26055	0.942	0.959	3.35634e-06	1	ZKSCAN3
1.77214e-10	1.23514	0.774	0.64	3.84963e-06	1	C19orf60
2.11576e-10	0.784493	0.995	0.953	4.59607e-06	1	RPL23
2.23482e-10	0.571036	0.926	0.918	4.8547e-06	1	POU5F1
2.39517e-10	1.01197	0.947	0.925	5.20303e-06	1	RUNDC1
2.69636e-10	0.922679	0.989	0.896	5.85731e-06	1	KCTD12
2.92341e-10	0.68464	1	1	6.35052e-06	1	ACTB
3.18935e-10	1.50149	0.863	0.785	6.92822e-06	1	SELPLG
3.72099e-10	0.753269	1	0.971	8.0831e-06	1	HLA-DPA1
3.82348e-10	0.902146	0.926	0.896	8.30575e-06	1	RPL37
4.09615e-10	0.603663	0.979	0.989	8.89806e-06	1	ZNF793
4.86536e-10	0.595313	0.979	0.919	1.0569e-05	1	HLA-DMA
5.22172e-10	0.987612	0.816	0.638	1.13431e-05	1	MAF
5.43909e-10	0.774681	0.974	0.937	1.18153e-05	1	HLA-DPB1
5.96087e-10	0.695097	0.811	0.772	1.29488e-05	1	EPPIN
7.31981e-10	1.3173	0.789	0.602	1.59008e-05	1	UBA7
8.09312e-10	1.31937	0.684	0.513	1.75807e-05	1	SPDYE2
8.09312e-10	1.31937	0.684	0.513	1.75807e-05	1	SPDYE2L
8.43608e-10	1.29444	0.874	0.857	1.83257e-05	1	PGM5P2
9.01335e-10	0.419914	0.916	0.896	1.95797e-05	1	CRX
1.08111e-09	0.603296	1	0.996	2.3485e-05	1	CD74
1.12259e-09	1.40599	0.795	0.701	2.43861e-05	1	FCGR2C
1.16746e-09	1.44154	0.863	0.819	2.53608e-05	1	XAF1
1.62928e-09	1.32879	0.705	0.496	3.53928e-05	1	LOC100272216
2.13709e-09	1.01468	0.926	0.797	4.6424e-05	1	SAMHD1
2.14181e-09	1.31265	0.789	0.681	4.65266e-05	1	SMA5
2.35238e-09	0.727502	0.942	0.952	5.11008e-05	1	NEK5
2.62449e-09	1.18371	0.932	0.903	5.70119e-05	1	ATM
2.83117e-09	1.05619	0.8	0.783	6.15014e-05	1	CMBL
2.96524e-09	0.652919	0.989	0.977	6.44138e-05	1	FBLIM1
3.04793e-09	1.47322	0.853	0.851	6.62101e-05	1	ZBTB3
3.59686e-09	1.56034	0.874	0.832	7.81346e-05	1	ZNF562
4.60645e-09	1.08771	0.984	0.989	0.000100066	1	MDM4
5.33038e-09	1.34761	0.532	0.323	0.000115792	1	LRRK1
6.39338e-09	0.626198	0.889	0.918	0.000138883	1	SLFNL1-AS1
6.96539e-09	0.669156	0.842	0.812	0.000151309	1	SLC24A4
8.01287e-09	0.907671	0.811	0.652	0.000174064	1	ARHGAP24
8.65133e-09	0.66537	1	1	0.000187933	1	METTL21A
8.98902e-09	0.952615	0.947	0.866	0.000195268	1	CD4
9.41877e-09	1.08718	0.868	0.717	0.000204604	1	IFI16
1.18585e-08	0.502818	0.889	0.878	0.000257603	1	ACBD7
1.21816e-08	1.34994	0.821	0.742	0.00026462	1	LOC100288069
1.29512e-08	0.716426	0.763	0.731	0.000281338	1	C2orf91
1.33718e-08	0.95404	0.574	0.339	0.000290476	1	OAS1
1.50546e-08	0.860422	0.963	0.914	0.00032703	1	CYBB
1.57103e-08	1.58635	0.921	0.927	0.000341276	1	FDPSL2A
1.74275e-08	1.35051	0.553	0.335	0.000378579	1	LOC374443
2.03029e-08	0.608665	0.616	0.387	0.000441039	1	RYR1
2.14968e-08	0.996558	0.916	0.862	0.000466976	1	CTSH
2.71093e-08	0.713351	0.963	0.918	0.000588894	1	ARPC1B
2.73543e-08	0.350041	1	1	0.000594218	1	B2M
2.94293e-08	1.30958	0.805	0.722	0.000639292	1	APBB1IP
3.01311e-08	1.14881	0.7	0.509	0.000654539	1	RUFY3
3.31909e-08	0.666476	0.932	0.93	0.000721005	1	AIF1
3.32883e-08	1.73479	0.742	0.541	0.000723122	1	P2RY12
3.35762e-08	0.382283	0.337	0.593	0.000729376	1	FLJ43663
3.37974e-08	0.695748	0.9	0.885	0.000734181	1	RPS29
3.39507e-08	0.621325	0.832	0.853	0.00073751	1	LINC00507
3.54082e-08	1.59527	0.963	0.91	0.000769171	1	PHAX
3.87211e-08	0.62234	0.958	0.955	0.000841138	1	RPLP2
4.47051e-08	0.701396	0.963	0.928	0.00097113	1	RPS17L
4.47474e-08	0.275052	0.905	0.891	0.000972047	1	NT5DC3
4.54068e-08	0.732172	0.937	0.914	0.000986373	1	PACS2
4.5734e-08	0.887752	0.968	0.961	0.000993479	1	LPCAT2
4.64351e-08	0.67997	0.963	0.867	0.00100871	1	MARCKS
4.85871e-08	0.700153	0.963	0.928	0.00105546	1	RPS17
4.94023e-08	0.579868	0.989	0.968	0.00107317	1	RPS8
5.10587e-08	2.30853	0.816	0.806	0.00110915	1	LINC00649
5.22998e-08	0.77662	0.984	0.948	0.00113611	1	RNF213
5.68158e-08	0.572285	0.989	0.975	0.00123421	1	RPS25
6.01098e-08	0.748554	0.953	0.978	0.00130576	1	POLH
6.22681e-08	0.311498	0.926	0.946	0.00135265	1	ATCAY
6.24934e-08	1.02362	0.947	0.973	0.00135755	1	CCDC142
7.13362e-08	0.557989	0.805	0.841	0.00154964	1	CEP104
7.38111e-08	0.550134	0.963	0.944	0.0016034	1	RPS23
7.6885e-08	0.603907	0.668	0.444	0.00167017	1	BLNK
8.27694e-08	0.313171	0.874	0.849	0.001798	1	SLC25A15
9.30959e-08	1.77839	0.611	0.47	0.00202232	1	RASA4
9.6371e-08	0.476247	0.889	0.857	0.00209347	1	VSTM4
1.03716e-07	1.582	0.647	0.455	0.00225303	1	BMP2K
1.08397e-07	1.29138	0.742	0.661	0.0023547	1	LRRC37A4P
1.22387e-07	1.11108	0.547	0.375	0.00265862	1	SMA4
1.40984e-07	0.557627	0.979	0.909	0.0030626	1	MS4A6A
1.44947e-07	0.47313	0.963	0.982	0.00314868	1	LRTOMT
1.51821e-07	1.12521	0.926	0.934	0.003298	1	LINC00294
1.53857e-07	0.871733	0.926	0.832	0.00334223	1	NCKAP1L
1.54178e-07	1.15921	0.511	0.344	0.00334921	1	IFFO1
1.57727e-07	0.602499	0.789	0.728	0.0034263	1	CD3EAP
1.80063e-07	0.629275	1	0.97	0.0039115	1	RPS27
1.96035e-07	1.02927	0.847	0.771	0.00425846	1	LIPA
1.98198e-07	0.888165	0.758	0.615	0.00430546	1	CTTNBP2NL
2.13184e-07	0.85877	0.779	0.642	0.004631	1	ARHGEF6
2.17094e-07	0.674666	0.958	0.939	0.00471593	1	RPL30
2.54158e-07	0.487162	0.947	0.808	0.00552107	1	ST6GAL1
2.58559e-07	1.17262	0.721	0.681	0.00561667	1	PTGER4P2-CDK2AP2P2
2.77599e-07	0.930514	0.842	0.778	0.00603029	1	TLR7
3.04028e-07	1.42022	0.511	0.344	0.0066044	1	LOC146880
3.17315e-07	0.897041	0.942	0.866	0.00689302	1	DOCK8
3.25838e-07	1.16124	0.884	0.909	0.00707818	1	LEPREL4
3.62608e-07	0.514448	0.995	0.978	0.00787693	1	HLA-DRB1
3.6272e-07	0.343452	0.826	0.846	0.00787938	1	PGAM5
3.62782e-07	1.03964	0.679	0.538	0.00788072	1	TTLL3
3.6577e-07	0.860058	0.811	0.781	0.00794562	1	ALDH2
3.68624e-07	0.580356	0.995	0.995	0.00800762	1	HLA-DRA
4.28289e-07	0.870439	0.974	0.875	0.00930371	1	SLCO2B1
4.5696e-07	1.19835	0.716	0.638	0.00992655	1	IGSF6
5.16504e-07	1.08967	0.774	0.722	0.01122	1	PILRA
5.31094e-07	0.253136	0.984	0.98	0.011537	1	ZNF490
6.81978e-07	0.960505	0.932	0.944	0.0148146	1	MTFMT
7.16113e-07	0.262805	0.632	0.557	0.0155561	1	TSG1
7.26511e-07	1.30053	0.637	0.52	0.015782	1	MAN2C1
7.27678e-07	1.05014	0.884	0.921	0.0158073	1	PXMP4
7.69846e-07	1.61436	0.874	0.914	0.0167234	1	GATAD1
7.80228e-07	0.743336	0.821	0.814	0.0169489	1	ATP5E
7.97767e-07	1.00712	0.953	0.968	0.0173299	1	MAVS
8.1149e-07	0.957848	0.858	0.785	0.017628	1	SCAMP2
8.17416e-07	0.657723	0.974	0.977	0.0177567	1	RPL27A
8.19997e-07	0.501621	0.995	0.996	0.0178128	1	LPP
8.22452e-07	0.763409	0.942	0.962	0.0178661	1	NMNAT1
8.63341e-07	0.957788	0.889	0.842	0.0187544	1	DPYSL2
8.67562e-07	0.824588	0.842	0.792	0.018846	1	ZFHX3
8.81227e-07	0.854337	0.605	0.452	0.0191429	1	SLC7A6
8.95787e-07	0.854445	0.921	0.835	0.0194592	1	FGD2
9.21006e-07	0.282055	0.816	0.797	0.020007	1	BCL2L15
9.22248e-07	0.945205	0.668	0.53	0.020034	1	UPK3BL
9.60852e-07	0.590151	0.868	0.896	0.0208726	1	LOC90834
9.7434e-07	0.935649	0.974	0.98	0.0211656	1	PDDC1
9.78269e-07	1.60322	0.884	0.894	0.0212509	1	SLC4A8
1.01098e-06	0.265064	0.9	0.907	0.0219615	1	C21orf62
1.03372e-06	1.12149	0.537	0.36	0.0224556	1	TRIM25
1.04512e-06	1.95399	0.884	0.885	0.0227032	1	GDPD1
1.07026e-06	0.919418	0.784	0.758	0.0232492	1	ARL6IP5
1.127e-06	0.7262	0.847	0.839	0.0244818	1	OCLN
1.14833e-06	0.887455	0.842	0.677	0.0249451	1	MARCH1
1.18016e-06	1.12341	0.674	0.547	0.0256366	1	EVL
1.23218e-06	0.435897	0.889	0.9	0.0267666	1	RAMP2-AS1
1.27152e-06	0.669085	0.942	0.941	0.0276211	1	RPS28
1.37396e-06	0.917034	0.758	0.663	0.0298466	1	LRRC37BP1
1.37507e-06	0.771127	0.653	0.475	0.0298706	1	BHLHE41
1.43034e-06	0.557552	0.995	0.996	0.0310713	1	ORAI2
1.501e-06	0.689157	0.9	0.853	0.0326061	1	LOC731275
1.55904e-06	0.319185	0.795	0.772	0.0338671	1	TMEM213
1.60503e-06	1.01536	0.947	0.952	0.0348661	1	PTAFR
1.61414e-06	0.870519	0.547	0.382	0.0350641	1	NLRP1
1.91506e-06	0.283244	0.716	0.71	0.0416009	1	C3orf72
1.92014e-06	1.0852	0.542	0.419	0.0417112	1	SPDYE1
2.04982e-06	1.32338	0.674	0.59	0.0445283	1	PCED1B-AS1
2.1862e-06	0.513688	0.879	0.935	0.0474909	1	FBXL18
2.38645e-06	1.54255	0.568	0.41	0.0518409	1	SDHAP2
2.40457e-06	0.814543	0.842	0.715	0.0522344	1	VASH1
2.41767e-06	1.17679	0.937	0.869	0.052519	1	VPS13C
2.43869e-06	1.31783	0.642	0.543	0.0529756	1	CLEC2D
2.44955e-06	0.958791	0.811	0.713	0.0532116	1	CCDC88A
2.53728e-06	0.733202	0.979	0.975	0.0551172	1	CD84
2.78028e-06	1.00897	0.768	0.694	0.0603961	1	ABI3
2.88484e-06	2.04981	0.642	0.518	0.0626674	1	TK2
2.92129e-06	0.951545	0.695	0.539	0.0634592	1	IRF5
2.97187e-06	0.651605	0.842	0.839	0.0645578	1	LOC100289019
3.06056e-06	0.774401	0.953	0.864	0.0664845	1	INPP5D
3.06517e-06	0.653148	0.963	0.953	0.0665846	1	RPL31
3.15427e-06	0.283734	0.795	0.812	0.0685202	1	SKA1
3.26601e-06	0.476759	0.795	0.803	0.0709476	1	INMT
3.42719e-06	0.873064	0.8	0.742	0.0744489	1	NBPF24
3.4474e-06	0.898592	0.811	0.694	0.0748878	1	PLD4
3.74052e-06	1.11368	0.616	0.457	0.0812553	1	PRAM1
3.74569e-06	1.04333	0.842	0.746	0.0813675	1	HLA-DOA
4.05111e-06	1.08258	0.537	0.45	0.0880023	1	UNKL
4.07169e-06	1.31705	0.689	0.595	0.0884494	1	FSCN1
4.13355e-06	1.18114	0.753	0.659	0.0897931	1	LENG8
4.2869e-06	0.315258	0.768	0.769	0.0931243	1	LINC00672
4.33929e-06	0.570342	0.947	0.927	0.0942624	1	RPL37A
4.94575e-06	0.48842	1	0.996	0.107436	1	PSAP
5.11751e-06	0.301909	0.758	0.771	0.111168	1	PCDH11X
5.18797e-06	0.469848	0.8	0.819	0.112698	1	LINC00485
5.3257e-06	0.412745	0.989	0.987	0.11569	1	RPL13
5.38822e-06	1.56668	0.758	0.78	0.117048	1	KBTBD12
5.55773e-06	1.31413	0.568	0.495	0.120731	1	LOC253039
5.66244e-06	1.1999	0.679	0.643	0.123005	1	CRYBB2P1
5.75823e-06	0.994283	0.947	0.939	0.125086	1	IFNGR1
5.84818e-06	1.51317	0.726	0.699	0.12704	1	CROCCP3
5.89047e-06	1.25936	0.711	0.572	0.127959	1	ARL5A
6.05454e-06	0.543872	0.968	0.955	0.131523	1	RPS15
6.35429e-06	0.966637	0.721	0.631	0.138034	1	YWHAH
6.64835e-06	1.60504	0.789	0.747	0.144422	1	SMAD5
6.76661e-06	0.854528	0.874	0.823	0.146991	1	GLIPR1
6.77292e-06	0.902121	0.968	0.943	0.147128	1	SRRM2
7.05806e-06	0.307152	0.984	0.962	0.153322	1	SLC35F6
7.08974e-06	0.53204	0.637	0.597	0.15401	1	LOC100130451
7.22333e-06	0.338549	0.779	0.814	0.156912	1	PCDH11Y
7.46231e-06	0.934566	0.9	0.914	0.162104	1	CABP4
7.58458e-06	0.433796	0.858	0.884	0.16476	1	ZNRF3-AS1
7.59078e-06	0.885584	0.579	0.459	0.164895	1	MAML2
7.80528e-06	1.36386	0.568	0.435	0.169554	1	CCND1
7.837e-06	0.991399	0.789	0.808	0.170243	1	LINC00338
7.86036e-06	0.95738	0.758	0.722	0.170751	1	RNF14
7.8843e-06	0.729023	0.889	0.869	0.171271	1	RNF130
8.15911e-06	0.459856	0.995	0.941	0.17724	1	RPL5
8.67105e-06	1.56547	0.626	0.475	0.188361	1	RNF166
8.67577e-06	0.878878	0.679	0.575	0.188464	1	EID1
8.70729e-06	0.702888	0.816	0.724	0.189148	1	LTBR
9.15481e-06	1.07302	0.553	0.419	0.19887	1	ZNF710
9.28379e-06	0.783405	0.837	0.857	0.201672	1	LEPR
9.56299e-06	0.744718	0.916	0.891	0.207737	1	ARHGAP1
9.71376e-06	0.505043	0.911	0.928	0.211012	1	EMP2
9.86928e-06	0.64092	0.863	0.909	0.21439	1	RPL35
9.96897e-06	0.907598	0.847	0.851	0.216556	1	ZNF445
1.01983e-05	0.428703	0.779	0.728	0.221537	1	C14orf23
1.02918e-05	1.59017	0.726	0.661	0.223569	1	ZNF43
1.0841e-05	0.78132	0.879	0.928	0.235499	1	SMYD4
1.09189e-05	0.778343	0.789	0.647	0.237192	1	ARHGAP27
1.11133e-05	0.808178	0.695	0.692	0.241413	1	RASAL2-AS1
1.11887e-05	0.819659	0.947	0.887	0.243052	1	DOCK4
1.11919e-05	0.762497	0.926	0.817	0.243122	1	MEF2C
1.12732e-05	0.408508	0.968	0.984	0.244887	1	RPS19
1.13093e-05	0.630909	0.832	0.835	0.245672	1	DPY19L2P2
1.15315e-05	0.814968	0.963	0.9	0.250498	1	MEF2A
1.1996e-05	0.285783	0.947	0.971	0.260589	1	CYP4V2
1.2247e-05	1.15706	0.695	0.647	0.266042	1	RNF138P1
1.23482e-05	0.323966	1	0.998	0.268241	1	RPL41
1.24045e-05	0.822901	0.916	0.896	0.269463	1	PTPRJ
1.24115e-05	0.505214	0.795	0.785	0.269615	1	GBP4
1.27366e-05	0.406091	0.947	0.955	0.276678	1	ZNF264
1.31452e-05	0.616289	0.995	0.95	0.285554	1	CSF1R
1.35915e-05	1.04114	0.942	0.961	0.295248	1	SCAI
1.3877e-05	1.12704	0.553	0.382	0.301449	1	IKBKB
1.39101e-05	0.888042	0.863	0.772	0.30217	1	DOCK2
1.407e-05	0.574984	0.679	0.667	0.305642	1	LOC100506472
1.41662e-05	1.40132	0.537	0.369	0.307732	1	LRMP
1.42321e-05	0.7266	0.979	0.998	0.309165	1	OPHN1
1.42918e-05	0.948336	0.711	0.602	0.310461	1	PRMT2
1.47508e-05	0.865818	0.832	0.767	0.320433	1	ANKRD36BP1
1.51154e-05	0.516187	0.889	0.808	0.328351	1	SERPINA1
1.51187e-05	0.705152	0.795	0.821	0.328424	1	KIF1C
1.53506e-05	0.944754	0.842	0.835	0.33346	1	CORO2A
1.57126e-05	0.404035	0.795	0.823	0.341324	1	HLA-J
1.64657e-05	1.01816	0.805	0.665	0.357684	1	CYTH4
1.69003e-05	1.52186	0.732	0.742	0.367125	1	RNF170
1.75924e-05	0.452269	0.979	0.973	0.382159	1	RBMS2
1.86751e-05	0.756093	0.816	0.81	0.40568	1	TEP1
1.88043e-05	0.258559	0.747	0.774	0.408486	1	PABPC1P2
1.90163e-05	1.00892	0.795	0.731	0.41309	1	ITGAM
1.91398e-05	0.28835	0.932	0.939	0.415774	1	DDX51
1.9588e-05	0.314453	0.689	0.652	0.425511	1	FLJ31662
1.9996e-05	1.28322	0.679	0.511	0.434373	1	SLC9A9
2.02074e-05	0.57131	0.889	0.898	0.438965	1	ZNF483
2.05123e-05	0.559968	0.942	0.955	0.44559	1	NAIP
2.07448e-05	0.458115	0.9	0.923	0.45064	1	TBC1D24
2.10315e-05	0.391862	0.953	0.97	0.456867	1	RPS18
2.20633e-05	0.339079	0.732	0.742	0.47928	1	LOC100128288
2.35226e-05	1.0529	0.653	0.638	0.510982	1	ZNF486
2.39886e-05	1.43264	0.621	0.509	0.521103	1	LILRA1
2.40575e-05	0.917059	0.805	0.828	0.5226	1	WDR92
2.49774e-05	0.946577	0.716	0.668	0.542585	1	FCF1
2.50659e-05	0.864956	0.684	0.577	0.544507	1	VPS13D
2.51963e-05	0.730147	0.684	0.659	0.547339	1	DTWD2
2.52268e-05	1.32251	0.784	0.749	0.548003	1	LOC100505702
2.54231e-05	1.40955	0.711	0.627	0.552266	1	ARL17A
2.55648e-05	1.05319	0.768	0.801	0.555343	1	MGC27345
2.56393e-05	1.04949	0.979	0.97	0.556964	1	PNPO
2.56843e-05	0.522941	0.989	0.968	0.55794	1	ITGB2
2.60272e-05	1.14434	0.937	0.966	0.565388	1	PNPT1
2.71048e-05	0.2775	0.842	0.86	0.588798	1	AP4S1
2.71526e-05	0.967816	0.805	0.742	0.589836	1	SMG1P1
2.72696e-05	0.71875	0.905	0.909	0.592377	1	CD37
2.81415e-05	1.02277	0.768	0.742	0.611319	1	ZNF652
2.89851e-05	1.49588	0.842	0.817	0.629644	1	ELK4
2.91158e-05	0.806677	0.853	0.873	0.632483	1	MRI1
2.93395e-05	0.520388	1	0.998	0.637342	1	HLA-E
2.97768e-05	0.37357	0.937	0.937	0.646842	1	PRICKLE2-AS3
3.0177e-05	0.616724	0.926	0.948	0.655534	1	RPL34
3.09532e-05	0.420165	0.958	0.977	0.672396	1	PPM1K
3.24709e-05	1.21675	0.679	0.573	0.705366	1	NOTCH2
3.308e-05	0.361769	0.989	0.971	0.718596	1	RPL9
3.31122e-05	0.563273	0.963	0.952	0.719296	1	RPS15A
3.4102e-05	0.925321	0.879	0.867	0.740798	1	ZNF587
3.42264e-05	1.56897	0.584	0.541	0.7435	1	LOC644961
3.54894e-05	0.931637	0.921	0.921	0.770936	1	ZFP106
3.56049e-05	1.0159	0.763	0.654	0.773446	1	SDCCAG8
3.62754e-05	0.512311	0.358	0.548	0.788011	1	LOC100216545
3.62779e-05	1.05544	0.579	0.486	0.788066	1	LOC257396
3.64662e-05	0.727431	0.821	0.799	0.792156	1	RPS21
3.71793e-05	0.478476	0.979	0.971	0.807646	1	RPL11
3.76843e-05	0.817592	0.895	0.93	0.818616	1	GPR155
3.77668e-05	2.27023	0.705	0.767	0.820409	1	TIGD1
3.84001e-05	0.367122	0.984	0.946	0.834166	1	RPL7A
3.86228e-05	1.08549	0.979	0.987	0.839004	1	XPNPEP3
3.99723e-05	0.770015	0.579	0.471	0.868319	1	SNRNP70
4.15161e-05	0.598492	0.968	0.946	0.901854	1	CALM2
4.19127e-05	0.822984	0.521	0.364	0.91047	1	TBC1D2B
4.21907e-05	0.571649	0.511	0.367	0.916508	1	SLC35B4
4.2526e-05	0.741557	0.805	0.703	0.923792	1	PALD1
4.26826e-05	0.464809	0.747	0.751	0.927195	1	HTRA4
4.31315e-05	0.455493	0.795	0.805	0.936945	1	EXD1
4.52633e-05	0.261009	0.674	0.658	0.983255	1	SHROOM1
4.62394e-05	0.355242	0.784	0.814	1	1	AGMAT
4.67644e-05	0.545425	0.526	0.446	1	1	LOC440173
4.71456e-05	0.253045	0.726	0.742	1	1	HIF3A
4.71837e-05	0.846468	0.837	0.894	1	1	FXN
5.30127e-05	0.452982	0.689	0.572	1	1	ATG16L2
5.43513e-05	0.735191	0.805	0.837	1	1	NUP43
5.45375e-05	1.28433	0.589	0.53	1	1	STON2
5.59652e-05	0.314975	0.984	0.95	1	1	RPS11
5.85261e-05	0.944972	0.763	0.769	1	1	DFFB
5.87083e-05	1.39643	0.579	0.513	1	1	ZNF234
5.92877e-05	0.998876	0.847	0.72	1	1	FRMD4A
5.94186e-05	0.47367	0.974	0.973	1	1	RPS27A
5.9776e-05	0.842561	0.842	0.792	1	1	DENND3
6.06285e-05	0.872255	0.932	0.937	1	1	WASF2
6.09102e-05	0.824369	0.889	0.889	1	1	TMBIM4
6.4723e-05	0.265052	0.858	0.919	1	1	DNAL1
6.63527e-05	0.306873	0.879	0.93	1	1	KREMEN1
6.67511e-05	0.300445	0.642	0.631	1	1	LINC00547
6.72751e-05	0.757224	0.947	0.848	1	1	STAB1
6.80283e-05	0.816504	0.842	0.824	1	1	METTL7A
7.44415e-05	1.495	0.884	0.898	1	1	ZNF814
7.44741e-05	0.278071	0.747	0.776	1	1	SLC5A5
7.61806e-05	0.762715	0.905	0.839	1	1	ALOX5
7.71709e-05	0.654871	0.826	0.898	1	1	ZFP14
8.30517e-05	0.298137	0.8	0.801	1	1	FBXO45
8.48069e-05	0.841345	0.768	0.652	1	1	WDFY4
8.54929e-05	0.338681	0.789	0.821	1	1	RNF207
8.59168e-05	0.835277	0.968	0.971	1	1	IVD
8.76101e-05	0.404921	0.5	0.36	1	1	SLC29A3
8.82691e-05	0.646415	0.342	0.554	1	1	IFNAR2
8.96168e-05	0.403123	0.979	0.993	1	1	RPS24
9.12984e-05	0.567484	0.889	0.919	1	1	RNF125
9.60955e-05	0.347537	0.779	0.819	1	1	CEACAM22P
9.72887e-05	0.879229	0.953	0.957	1	1	IRF1
9.73543e-05	0.887103	0.716	0.62	1	1	EML4
9.85694e-05	2.10298	0.516	0.434	1	1	GUSBP3
9.98654e-05	1.10144	0.542	0.423	1	1	RPS4Y1
0.000101391	1.15451	0.689	0.625	1	1	P2RX7
0.000101964	0.463948	0.789	0.823	1	1	TMEM120B
0.000102453	0.50172	0.958	0.946	1	1	RPL32
0.000103376	1.04719	0.721	0.604	1	1	MNDA
0.000103865	0.547625	0.874	0.896	1	1	BRIP1
0.000104052	0.341779	0.816	0.867	1	1	LOC728558
0.000104115	0.429222	0.947	0.937	1	1	TAF8
0.00010607	1.00837	0.653	0.563	1	1	QARS
0.000108281	1.18074	0.537	0.441	1	1	LOC728190
0.00010966	0.341609	1	0.966	1	1	PLXDC2
0.000112073	0.711328	0.795	0.72	1	1	ADCY7
0.000114493	0.450255	0.758	0.765	1	1	SNTB2
0.000117081	0.52404	0.953	0.957	1	1	RPS12
0.000117624	0.271175	0.916	0.966	1	1	GNE
0.000119433	0.329482	0.779	0.738	1	1	ACADSB
0.000119739	0.93068	0.658	0.622	1	1	ZNF117
0.00012046	0.353315	0.779	0.835	1	1	NLRC3
0.000120944	0.438699	0.826	0.842	1	1	TYW5
0.000121167	1.09459	0.826	0.873	1	1	CXorf56
0.000123992	0.507098	0.8	0.749	1	1	TPCN1
0.000124059	0.716427	0.584	0.5	1	1	NBPF1
0.000124407	0.568782	0.805	0.814	1	1	MMS22L
0.000125425	0.431082	0.884	0.905	1	1	ZXDC
0.000130248	1.51932	0.768	0.842	1	1	ZNF737
0.000130493	1.07101	0.663	0.636	1	1	ZNF250
0.000149248	0.989811	0.737	0.609	1	1	TMEM173
0.000150151	0.494566	0.553	0.477	1	1	LOC613037
0.000153358	0.401025	0.958	0.975	1	1	RPS20
0.000154252	0.275125	0.642	0.649	1	1	PLA2G4E
0.000155214	0.894143	0.568	0.448	1	1	PLEKHO1
0.00016008	0.253579	0.995	0.88	1	1	A2M
0.000164478	0.420078	0.616	0.459	1	1	MPEG1
0.000165175	1.15917	0.716	0.615	1	1	ETV5
0.000166177	0.580173	0.774	0.808	1	1	PNMA2
0.000169441	0.903369	0.984	0.964	1	1	MGAT4A
0.000171151	0.427825	0.737	0.774	1	1	MS4A10
0.000180779	0.765714	0.811	0.799	1	1	SLC35E2
0.000182684	0.552172	0.5	0.357	1	1	PCNXL2
0.000183862	1.55464	0.695	0.667	1	1	TMEM106A
0.00018596	0.766792	0.784	0.772	1	1	LILRB1
0.000194477	0.394851	0.879	0.914	1	1	ZC3H12D
0.000196632	0.333755	0.458	0.613	1	1	HNRNPL
0.000198594	1.5649	0.553	0.495	1	1	GIMAP1
0.000200236	0.64863	0.558	0.538	1	1	LOC646471
0.000201321	0.532669	0.747	0.724	1	1	ZNF626
0.000204532	0.539344	0.968	0.898	1	1	TBXAS1
0.00020461	0.431661	0.653	0.651	1	1	FAM74A1
0.000204729	1.11603	0.874	0.855	1	1	FLJ45340
0.000204921	0.57503	0.911	0.789	1	1	ADORA3
0.00020597	0.62544	0.737	0.634	1	1	AKAP9
0.000208767	0.441121	0.9	0.878	1	1	RBM34
0.000214306	1.10146	0.568	0.53	1	1	C2orf68
0.000214688	0.808756	0.884	0.832	1	1	CECR1
0.000220393	0.909729	0.811	0.849	1	1	HERC2P4
0.000222227	1.02398	0.511	0.398	1	1	ZMAT1
0.000224891	1.46418	0.516	0.392	1	1	ERAP1
0.000227069	1.07167	0.826	0.839	1	1	ADAT1
0.000228267	1.00139	0.642	0.566	1	1	BMS1P6
0.000228639	0.833688	0.621	0.547	1	1	TPM3P9
0.000231224	0.432264	0.853	0.892	1	1	IBA57
0.00023207	0.861425	0.711	0.631	1	1	ST3GAL6
0.000234134	0.388642	0.742	0.69	1	1	LOC729732
0.000237795	0.802549	0.837	0.814	1	1	SF3B3
0.000238748	1.27313	0.8	0.806	1	1	HAUS3
0.000248322	1.02243	0.632	0.504	1	1	SP110
0.000251991	0.464179	0.916	0.925	1	1	RPL36A
0.000256401	0.848451	0.889	0.873	1	1	CIRBP
0.000258811	0.454251	0.968	0.977	1	1	RPL28
0.000262096	0.710099	0.7	0.708	1	1	TRIM66
0.000264585	0.349833	0.789	0.776	1	1	KIAA1919
0.000265771	0.60399	0.911	0.898	1	1	CNPY3
0.000270782	1.10336	0.7	0.69	1	1	SIRPB2
0.000271897	0.647683	0.558	0.536	1	1	FAM153C
0.000276431	0.548356	0.995	0.991	1	1	TAPBP
0.000276686	0.253827	0.668	0.672	1	1	LOC441666
0.00028298	1.64308	0.584	0.55	1	1	SCAND2P
0.000286309	1.03768	0.5	0.378	1	1	CEBPG
0.000287042	1.35743	0.537	0.427	1	1	LRCH4
0.000288604	1.13146	0.789	0.686	1	1	N4BP2L2
0.000293522	0.764922	0.963	0.97	1	1	TRAPPC2
0.000299882	2.34231	0.663	0.591	1	1	ZNF780A
0.000301364	1.60433	0.526	0.457	1	1	C20orf27
0.000303197	0.991192	0.747	0.681	1	1	CHD9
0.000305272	0.871182	1	0.996	1	1	CYP20A1
0.000306808	0.562025	0.574	0.443	1	1	LYST
0.000308474	0.828258	0.842	0.76	1	1	NCOR1
0.000309679	1.13702	0.753	0.688	1	1	NUCKS1
0.000312044	0.571098	0.695	0.611	1	1	LOC729737
0.000312068	0.736978	0.816	0.821	1	1	HTATSF1P2
0.000324718	0.489203	0.963	0.964	1	1	SPN
0.000328807	0.989539	0.642	0.57	1	1	BMS1P2
0.000342911	0.3548	0.758	0.72	1	1	HLA-G
0.000349584	0.711126	0.895	0.78	1	1	TRIM22
0.00035903	0.281285	0.642	0.651	1	1	SLC36A2
0.000359935	0.624988	0.642	0.658	1	1	LOC100130581
0.000361335	0.862741	0.847	0.882	1	1	FLVCR1
0.000362725	1.73102	0.642	0.584	1	1	TLR6
0.000365914	0.911938	0.563	0.455	1	1	CALCOCO1
0.000373948	1.12491	0.668	0.625	1	1	WAC-AS1
0.000375271	1.02977	0.847	0.832	1	1	HLA-F
0.000376611	0.329785	0.789	0.842	1	1	VSIG1
0.000379176	0.36742	0.826	0.858	1	1	LOC100130954
0.000389136	1.12301	0.589	0.5	1	1	DISC1
0.000390299	0.323859	0.832	0.876	1	1	ENAH
0.000391239	0.317356	0.895	0.966	1	1	PDE4C
0.000397353	0.652563	0.768	0.774	1	1	MAP1LC3C
0.000399249	1.35318	0.626	0.557	1	1	PNN
0.000415231	0.501159	0.868	0.858	1	1	ZYG11B
0.00042614	0.650456	0.516	0.385	1	1	FRG1B
0.000427126	0.329342	0.589	0.584	1	1	LEMD1-AS1
0.000434824	1.25522	0.916	0.93	1	1	DTX3L
0.000434832	0.781937	0.721	0.685	1	1	KLHL5
0.00044407	1.09623	0.553	0.418	1	1	FAM135A
0.000467074	0.727957	0.605	0.495	1	1	REEP4
0.000475499	1.051	0.742	0.713	1	1	NPIPL3
0.000475858	0.480154	0.926	0.914	1	1	RPL18
0.000483456	0.665207	0.616	0.486	1	1	IRF9
0.000486568	0.663948	0.984	0.953	1	1	PTPRC
0.00048681	1.0246	0.542	0.441	1	1	RNF44
0.000490238	0.866492	0.816	0.817	1	1	PECAM1
0.000494588	0.898224	0.689	0.59	1	1	LOC100133331
0.000496949	1.05908	0.7	0.575	1	1	TLR4
0.000497251	1.06267	0.642	0.616	1	1	ZNF276
0.000514954	0.603776	0.526	0.378	1	1	ARHGAP25
0.000518079	0.302049	0.979	0.989	1	1	RPLP1
0.000541998	0.702653	0.842	0.889	1	1	GEMIN8
0.000542246	1.08031	0.753	0.781	1	1	AARS2
0.000547359	0.770673	0.821	0.875	1	1	CA5B
0.000558045	0.793346	0.842	0.767	1	1	FCGR1A
0.000560455	0.83192	0.637	0.618	1	1	FLJ30403
0.000582515	0.646506	0.726	0.728	1	1	ITPRIPL2
0.000583773	0.780634	0.9	0.892	1	1	POLD4
0.00059424	0.625806	0.768	0.787	1	1	CHRM3
0.00059623	0.494986	0.847	0.885	1	1	MEFV
0.00060351	0.967157	0.521	0.4	1	1	DOK1
0.000609692	0.969318	0.805	0.799	1	1	MPPE1
0.000632094	1.08218	0.774	0.747	1	1	TRIM13
0.000632356	0.955577	0.689	0.591	1	1	ATF6B
0.000643635	0.778313	0.842	0.864	1	1	AKIP1
0.000645437	0.35923	0.716	0.744	1	1	SLC9A4
0.000645576	0.939445	0.7	0.654	1	1	AKR1A1
0.000649982	0.990646	0.784	0.799	1	1	GGPS1
0.000654356	1.14185	0.558	0.448	1	1	SPIN1
0.000656099	0.436845	0.911	0.927	1	1	RPS5
0.000656128	1.11567	0.621	0.625	1	1	ZNF333
0.000672375	1.94728	0.563	0.532	1	1	ZNF791
0.000674533	1.1694	0.6	0.496	1	1	ANKRD36
0.000675025	0.780825	0.974	0.978	1	1	UGGT1
0.000676244	0.543865	0.532	0.443	1	1	MBD6
0.000690348	0.868895	0.532	0.387	1	1	HSPBAP1
0.000694649	0.931356	0.837	0.828	1	1	RPL21P28
0.000700249	0.292425	0.779	0.729	1	1	AP5Z1
0.000719012	0.953029	0.684	0.597	1	1	BIRC6
0.000724717	0.298433	0.768	0.769	1	1	ZNF865
0.000726135	0.823974	0.563	0.473	1	1	MYO15B
0.000730479	0.696535	0.889	0.928	1	1	C17orf75
0.000734236	0.417757	0.768	0.789	1	1	IAPP
0.00073553	1.05064	0.879	0.923	1	1	MTDH
0.000749641	0.557448	0.711	0.742	1	1	KCNJ5
0.000752623	1.00633	0.689	0.643	1	1	CBL
0.000766092	0.719759	0.632	0.651	1	1	LINC00665
0.000770049	0.482637	0.816	0.821	1	1	TMEM209
0.000773266	0.278953	0.821	0.849	1	1	MYLK3
0.000790243	1.4189	0.616	0.563	1	1	KCNE3
0.000807071	0.425417	0.958	0.98	1	1	TNFAIP8L1
0.000837303	1.18296	0.889	0.903	1	1	EEF2K
0.000846008	0.743529	0.611	0.489	1	1	HNMT
0.000859382	0.650883	0.621	0.507	1	1	DEF6
0.000860675	1.12952	0.668	0.581	1	1	IL6ST
0.000860841	1.01762	0.868	0.876	1	1	TATDN3
0.000862269	0.535909	0.626	0.625	1	1	ANKLE1
0.000864298	1.00223	0.732	0.738	1	1	MIRLET7BHG
0.000875216	0.717013	0.732	0.703	1	1	VAMP8
0.000882255	0.914617	0.616	0.491	1	1	INPPL1
0.000895115	1.12718	0.637	0.665	1	1	ZNF260
0.00089856	0.992981	0.853	0.796	1	1	PRPF38B
0.000908247	0.447841	0.905	0.912	1	1	RPS7
0.000910481	0.676908	0.753	0.685	1	1	FAM105A
0.000911999	0.801224	0.674	0.548	1	1	TMEM119
0.000921509	0.43246	0.705	0.744	1	1	ZYG11A
0.000925548	1.45037	0.679	0.652	1	1	TRIM14
0.000934527	0.758404	0.711	0.677	1	1	RBM41
0.000936497	0.465218	0.763	0.76	1	1	OGFOD1
0.000938444	0.250257	0.568	0.715	1	1	ST3GAL1
0.000947924	0.747304	0.526	0.409	1	1	JAK2
0.000962801	0.52051	0.958	0.982	1	1	UBA52
0.000987935	0.414574	0.863	0.805	1	1	RGS10
0.00100389	0.692781	0.574	0.527	1	1	METTL6
0.00101397	1.38242	0.653	0.676	1	1	MOCS3
0.00102757	0.267994	0.911	0.769	1	1	EPB41L2
0.00104031	0.561842	0.979	0.986	1	1	ENTPD1
0.00104147	0.677228	0.853	0.898	1	1	SPATA5
0.00107098	0.383114	0.842	0.882	1	1	DLEU2
0.00107589	1.39822	0.616	0.602	1	1	CASP10
0.00110081	0.775215	0.621	0.532	1	1	PTPN18
0.00111395	0.250162	0.374	0.53	1	1	GPR56
0.00111836	1.22318	0.763	0.799	1	1	MTMR9
0.00113783	0.629229	0.921	0.937	1	1	FOXK1
0.00113808	0.722227	0.632	0.661	1	1	RFPL1-AS1
0.00113877	0.369644	0.716	0.762	1	1	HNF1A-AS1
0.00116455	0.487601	0.916	0.905	1	1	EEF1B2
0.00117064	0.65212	0.811	0.778	1	1	DOCK10
0.00118334	0.278507	0.832	0.869	1	1	ARGFX
0.00123997	1.21698	0.668	0.573	1	1	ATP8B4
0.00124341	0.40371	0.937	0.973	1	1	RPL23A
0.00126052	0.7404	0.611	0.591	1	1	THEM4
0.00130527	0.350871	0.8	0.776	1	1	ZNF160
0.0013111	0.515221	0.921	0.841	1	1	APOE
0.00135046	0.798528	0.653	0.53	1	1	LILRA2
0.00137238	0.823219	0.532	0.452	1	1	LOC550643
0.00137633	0.577115	0.826	0.832	1	1	PGPEP1
0.00137925	0.596409	0.732	0.629	1	1	GAK
0.00140405	0.328376	0.605	0.588	1	1	LOC100287792
0.00140646	0.828303	0.974	0.97	1	1	PHACTR4
0.00141794	0.30271	0.974	0.975	1	1	RPL18A
0.00145801	0.451782	0.863	0.858	1	1	HMHA1
0.00146318	0.654648	0.547	0.409	1	1	PLCG2
0.00151134	0.607037	0.753	0.729	1	1	LST1
0.00152235	0.589877	0.763	0.74	1	1	EVI5
0.00153524	0.56117	0.568	0.516	1	1	BMS1P4
0.00153817	0.300843	0.947	0.937	1	1	RPL27
0.00155678	1.08639	0.563	0.457	1	1	PLA2G15
0.00159119	0.519548	0.653	0.638	1	1	PIK3C2B
0.00159985	0.766744	0.832	0.832	1	1	RFT1
0.00161269	1.48372	0.684	0.685	1	1	NSL1
0.00164666	0.879566	0.642	0.593	1	1	CMTM3
0.00166249	0.62336	0.805	0.789	1	1	UCP2
0.00169376	0.88146	0.726	0.643	1	1	SASH3
0.00171454	0.495691	0.779	0.79	1	1	WHAMM
0.00172569	0.850843	0.689	0.59	1	1	FCGR1B
0.00174043	0.270048	0.837	0.894	1	1	L1TD1
0.00176562	1.43412	0.532	0.432	1	1	SESN1
0.00177618	1.53038	0.674	0.704	1	1	ANP32A-IT1
0.00178739	0.291826	0.879	0.832	1	1	ARAP1
0.00179185	0.460642	0.995	0.996	1	1	ABCC9
0.00179225	0.755151	0.8	0.846	1	1	ZNF714
0.0017942	0.265787	0.979	0.987	1	1	RPL7
0.00184031	0.414467	0.684	0.703	1	1	EPHA10
0.00186316	0.64016	0.379	0.541	1	1	AHI1
0.00186337	0.279372	0.716	0.708	1	1	PARD6B
0.00188824	0.86618	0.916	0.91	1	1	SYK
0.00190462	0.431559	0.921	0.927	1	1	RPL14
0.00190861	0.436627	0.663	0.679	1	1	CHP2
0.00192299	0.441834	0.916	0.909	1	1	RPS10
0.00194606	1.81828	0.5	0.419	1	1	PLA2G12A
0.00196518	0.8835	0.711	0.742	1	1	UBXN1
0.00199684	1.48205	0.568	0.496	1	1	TGFBR2
0.00200525	1.66307	0.668	0.699	1	1	C3orf33
0.00201094	0.469065	0.726	0.706	1	1	RAB5B
0.00202396	0.997192	0.653	0.683	1	1	ZNF528
0.00202514	0.787734	0.795	0.869	1	1	EXPH5
0.00203125	0.36772	0.963	0.978	1	1	RPLP0
0.00205852	0.817293	0.605	0.572	1	1	ZNF37BP
0.00205935	0.841077	0.653	0.559	1	1	ZNF638
0.00206315	0.290271	0.474	0.622	1	1	GTPBP1
0.00207299	1.02628	0.716	0.776	1	1	ZNF555
0.00208204	0.607429	0.916	0.892	1	1	STOM
0.0021296	0.484079	0.816	0.878	1	1	NXN
0.00215457	0.609487	0.832	0.808	1	1	C1orf86
0.0021923	0.677766	0.579	0.525	1	1	MGST2
0.00221086	1.30072	0.568	0.489	1	1	GTF2IP1
0.00233031	0.469684	0.642	0.566	1	1	LINC00265
0.00238659	0.363025	0.947	0.835	1	1	TREM2
0.00238739	0.77042	0.789	0.706	1	1	PNISR
0.00241045	0.855212	0.605	0.47	1	1	MYO18A
0.00241578	0.678596	0.8	0.744	1	1	RB1
0.00243923	1.17972	0.568	0.575	1	1	ZNF772
0.00245086	1.71265	0.663	0.694	1	1	TLR10
0.00247376	0.368603	0.937	0.923	1	1	SPRED1
0.00251437	0.477826	0.768	0.887	1	1	LGMN
0.00256505	0.89652	0.789	0.731	1	1	LOC100132247
0.00264524	0.575701	0.8	0.824	1	1	CEP41
0.00265425	0.362904	0.926	0.925	1	1	RPL39
0.00266542	0.874995	0.5	0.398	1	1	SNX19
0.00271989	0.283327	0.742	0.744	1	1	MARVELD3
0.00272349	1.08525	0.558	0.471	1	1	IRF2
0.00275823	1.06919	0.753	0.719	1	1	ANKRD36B
0.00276296	0.64314	0.874	0.867	1	1	QKI
0.00277941	1.37547	0.779	0.817	1	1	SUGP2
0.00285251	0.288576	0.747	0.796	1	1	CYP1A2
0.00288319	0.624141	0.7	0.613	1	1	COX6C
0.00292579	1.5147	0.595	0.613	1	1	ZNF566
0.00292781	0.67103	0.732	0.674	1	1	GIT2
0.00295722	0.388169	0.647	0.659	1	1	LOC100287314
0.00296569	0.516043	0.884	0.833	1	1	CORO1A
0.0029948	0.344736	0.847	0.909	1	1	P2RX5-TAX1BP3
0.00307527	0.331831	0.595	0.477	1	1	IL16
0.0030819	0.971948	0.595	0.514	1	1	NAA40
0.0030839	0.529229	0.7	0.708	1	1	LOC284260
0.00310655	1.27134	0.321	0.504	1	1	PARP11
0.00312351	0.316158	0.605	0.615	1	1	ZNF492
0.00314229	0.666065	0.758	0.815	1	1	TRPV1
0.00316329	0.728349	0.789	0.763	1	1	IL17RA
0.00317037	0.787668	0.537	0.461	1	1	RPSAP58
0.00318467	0.935836	0.742	0.749	1	1	PIK3CD
0.00320689	0.47266	0.884	0.846	1	1	MYO1F
0.0032121	0.781292	0.758	0.753	1	1	LOC100505876
0.00332441	0.500136	0.737	0.754	1	1	PRKX
0.00344053	0.297505	0.716	0.769	1	1	SEC14L4
0.00346978	0.277586	0.5	0.477	1	1	LOC729987
0.00352544	0.323341	0.563	0.591	1	1	STAC2
0.00356395	0.827786	0.574	0.502	1	1	GON4L
0.00357743	0.645934	0.574	0.478	1	1	LRRC8C
0.0036299	0.664794	0.811	0.733	1	1	SNRNP200
0.00363797	0.719136	0.563	0.554	1	1	MLANA
0.00364077	0.485075	0.663	0.697	1	1	TRMT2B
0.00369229	1.00349	0.716	0.72	1	1	RABGAP1L
0.00370289	1.21832	0.705	0.708	1	1	NFX1
0.00371734	0.308189	0.674	0.726	1	1	TSTD3
0.00379635	0.298843	0.726	0.724	1	1	DNAJC22
0.00380884	0.735575	0.547	0.522	1	1	SNHG4
0.00381347	0.496646	0.947	0.93	1	1	HMGB1
0.0038231	0.267605	0.979	0.989	1	1	RPS6
0.00382836	0.855574	0.705	0.67	1	1	ARHGAP15
0.00383018	0.550173	0.795	0.747	1	1	TNFAIP8L2-SCNM1
0.00384345	0.804228	0.674	0.692	1	1	CES3
0.00387869	0.772759	0.7	0.769	1	1	LOC389641
0.00391725	0.729803	0.711	0.697	1	1	CXADR
0.00392128	0.589528	0.863	0.841	1	1	ARHGAP4
0.00393255	0.48746	0.784	0.717	1	1	GAL3ST4
0.00393656	0.892674	0.795	0.821	1	1	ZNF451
0.00394576	0.843013	0.632	0.625	1	1	ARL6IP4
0.00401718	1.18424	0.626	0.577	1	1	FAM129A
0.0040321	0.332642	0.942	0.923	1	1	RPSA
0.00404508	0.640743	0.853	0.783	1	1	CD302
0.00407123	0.522994	0.805	0.837	1	1	TTC39C
0.00410155	1.07309	0.5	0.416	1	1	KLF3
0.00411443	0.79429	0.816	0.832	1	1	DHTKD1
0.0041146	0.59659	0.716	0.706	1	1	ISCU
0.00415207	1.46271	0.6	0.584	1	1	THAP5
0.00416249	0.819377	0.526	0.444	1	1	ADRB2
0.00416457	0.432566	0.689	0.724	1	1	NUAK2
0.00430253	1.45429	0.605	0.575	1	1	KIAA0930
0.00433566	1.67493	0.763	0.772	1	1	MRPS16
0.0043504	0.634714	0.779	0.81	1	1	SBNO1
0.00439142	0.732842	0.7	0.711	1	1	PLEKHM3
0.00446258	0.329269	0.811	0.876	1	1	OR7D2
0.00446476	1.11308	0.758	0.849	1	1	MPHOSPH8
0.00446597	0.704008	0.821	0.814	1	1	COMMD2
0.00447555	0.374287	0.516	0.45	1	1	ATP5I
0.00454125	0.839312	0.663	0.633	1	1	HERC2P2
0.00455701	1.02254	0.5	0.43	1	1	HIVEP3
0.00462611	0.451685	0.9	0.923	1	1	RPL38
0.00489698	0.669336	0.579	0.48	1	1	CTDSP2
0.00491803	0.657395	0.942	0.946	1	1	TGOLN2
0.00497545	0.983997	0.511	0.437	1	1	MAP1S
0.0049815	1.39663	0.695	0.713	1	1	TM7SF3
0.00500039	0.28536	0.563	0.565	1	1	HOGA1
0.00501233	0.810512	0.642	0.67	1	1	ZNF785
0.00508612	0.289084	0.711	0.774	1	1	KCNA7
0.00517361	0.711157	0.642	0.573	1	1	DST
0.00521379	0.859575	0.542	0.473	1	1	FAM26F
0.00522004	0.557967	0.389	0.53	1	1	PIKFYVE
0.00527637	0.634996	0.6	0.505	1	1	FCGR1C
0.00530346	0.582717	0.689	0.642	1	1	TMEM109
0.00534305	0.44015	0.774	0.683	1	1	SLC4A7
0.00536715	0.659898	0.574	0.504	1	1	FNBP4
0.00543793	0.705299	0.511	0.441	1	1	SZT2
0.00545989	0.764704	0.589	0.509	1	1	RAPGEF6
0.00566608	1.36407	0.579	0.53	1	1	RBM48
0.00580679	0.650397	0.674	0.586	1	1	TLR1
0.00583271	1.00109	0.911	0.971	1	1	LOC100190986
0.00591696	0.656234	0.8	0.781	1	1	GPR65
0.00592949	0.378097	0.563	0.74	1	1	RUNX1
0.00595082	0.592552	0.779	0.722	1	1	TRIM38
0.00595138	1.0648	0.626	0.679	1	1	ZNF788
0.00603542	0.276481	0.974	0.986	1	1	TMSB10
0.00605848	0.723929	0.763	0.792	1	1	GOLGA3
0.00609741	1.29226	0.668	0.711	1	1	HCG11
0.00618429	0.769386	0.847	0.876	1	1	GTF2H3
0.00623635	0.925452	0.784	0.783	1	1	SPECC1
0.00634427	1.44984	0.532	0.5	1	1	LIAS
0.00639427	0.741648	0.884	0.91	1	1	ANKRD12
0.00641753	0.824371	0.542	0.468	1	1	CCNL2
0.00647336	0.703562	0.695	0.676	1	1	MTHFR
0.00647944	1.48248	0.647	0.674	1	1	ZSCAN2
0.0064933	0.649743	0.847	0.808	1	1	SFMBT2
0.00651712	0.676244	0.863	0.832	1	1	SLC37A2
0.00652406	0.580008	0.647	0.588	1	1	FAM208A
0.00653324	0.728947	0.647	0.543	1	1	ATG7
0.00665132	0.58181	0.842	0.857	1	1	UQCRB
0.00673379	1.17872	0.642	0.692	1	1	ZNF829
0.00674815	0.561688	0.837	0.832	1	1	LINC00674
0.00689363	0.355264	0.884	0.842	1	1	CPVL
0.00694123	0.634615	0.737	0.647	1	1	SLC29A1
0.00695684	0.542505	0.879	0.846	1	1	CSF3R
0.00698896	0.876552	0.574	0.577	1	1	C5orf64
0.00704011	0.288074	0.979	0.973	1	1	RPS3
0.00709477	0.683184	0.805	0.799	1	1	ARPC5
0.00713445	0.258219	0.621	0.6	1	1	AS3MT
0.00735813	0.373716	0.953	0.975	1	1	RPL26
0.0074483	0.676944	0.547	0.57	1	1	FAM161A
0.00749468	0.255251	0.568	0.444	1	1	PPP6R2
0.0075239	1.24012	0.653	0.683	1	1	TRAF3IP2-AS1
0.00760068	0.666624	0.795	0.772	1	1	C17orf62
0.00775404	0.345561	0.726	0.74	1	1	LOC100506746
0.00786112	1.49098	0.537	0.502	1	1	CFD
0.00794329	0.420612	0.763	0.848	1	1	LOC100506688
0.00796233	0.609296	0.637	0.663	1	1	MANEAL
0.00798411	0.371771	0.995	1	1	1	MTRNR2L3
0.00799496	0.631042	0.574	0.473	1	1	CD33
0.00800666	0.292541	0.726	0.799	1	1	PARD6G
0.00804489	0.328396	0.837	0.878	1	1	TVP23C
0.00805738	0.69907	0.795	0.828	1	1	COX7C
0.00812798	0.446722	0.784	0.78	1	1	UTP23
0.00816487	0.839917	0.8	0.787	1	1	ZCCHC8
0.00819592	0.296031	0.574	0.729	1	1	NUP98
0.0083371	0.823884	0.626	0.561	1	1	HMGN3
0.00841104	0.505624	0.858	0.772	1	1	GPR34
0.00841834	0.570882	0.789	0.803	1	1	AUP1
0.00842565	0.61115	0.868	0.869	1	1	COA1
0.00843494	0.74029	0.663	0.634	1	1	PDXDC2P
0.00847271	0.268134	0.789	0.722	1	1	HUWE1
0.00847454	0.625611	0.658	0.679	1	1	IFIT3
0.00869665	0.252315	0.637	0.661	1	1	GPR37L1
0.00875236	0.868728	0.532	0.444	1	1	CHD7
0.00886454	0.779688	0.721	0.622	1	1	TRPM2
0.00891295	0.655733	0.768	0.839	1	1	LRRC27
0.00894536	0.663385	0.863	0.801	1	1	SRGAP2
0.00895906	0.309371	0.374	0.525	1	1	MPDU1
0.00896082	1.26751	0.674	0.665	1	1	ASB8
0.00906907	0.392501	0.853	0.896	1	1	FAM73A
0.00912186	0.321229	1	0.998	1	1	HLA-C
0.00916916	1.20609	0.537	0.464	1	1	MCM5
0.00917922	0.447009	0.705	0.71	1	1	AQP6
0.00936139	0.970637	0.737	0.751	1	1	SKP2
0.00940164	1.13836	0.563	0.507	1	1	IDH3B
0.00951554	0.983667	0.521	0.405	1	1	NUP50
0.00958865	0.438504	0.774	0.744	1	1	DIP2A
0.00965399	1.02048	0.611	0.629	1	1	LOC388692
0.00979192	1.32944	0.637	0.67	1	1	PAFAH2
0.0098058	0.474398	0.753	0.785	1	1	C4orf19
0.00994332	0.855995	0.847	0.837	1	1	TADA3
6.72904e-58	1.97627	0.93	0.346	1.46175e-53	2	GPR56
5.33851e-47	2.70483	0.876	0.336	1.15968e-42	2	CCL4
1.22512e-43	1.97913	0.989	0.647	2.66132e-39	2	CD83
4.99145e-43	1.84461	0.962	0.668	1.08429e-38	2	PADI2
6.98203e-43	2.8014	0.654	0.144	1.51671e-38	2	SYNDIG1
7.33603e-40	2.50643	0.8	0.298	1.59361e-35	2	EGR3
3.63899e-39	3.44653	0.897	0.449	7.90499e-35	2	PDK4
5.0138e-37	2.02909	0.935	0.501	1.08915e-32	2	CCL3
8.21382e-37	2.78967	0.654	0.179	1.78429e-32	2	RGS16
4.20491e-36	5.19552	0.611	0.19	9.13433e-32	2	SERPINE1
6.92452e-36	1.87422	0.859	0.375	1.50421e-31	2	CCL4L1
9.1388e-36	0.951134	0.589	0.126	1.98522e-31	2	NAV3
1.07343e-35	1.83717	0.859	0.375	2.33181e-31	2	CCL4L2
1.37475e-35	1.72573	0.843	0.359	2.98636e-31	2	EGR2
1.52111e-35	2.14198	0.762	0.304	3.30432e-31	2	CD69
3.07301e-35	2.62193	0.638	0.185	6.67549e-31	2	CH25H
1.02788e-34	2.55451	0.843	0.417	2.23286e-30	2	NEDD9
1.72323e-34	1.35074	0.978	0.742	3.74337e-30	2	SLC1A3
1.56574e-33	2.48167	0.897	0.607	3.40127e-29	2	NR4A1
2.72898e-33	1.2627	0.773	0.266	5.92816e-29	2	GLDN
4.32285e-33	1.4955	0.73	0.245	9.39052e-29	2	TLN2
8.13088e-33	0.792911	0.924	0.483	1.76627e-28	2	P2RY12
5.48404e-32	0.7564	0.989	0.689	1.1913e-27	2	SPP1
1.62428e-31	2.49018	0.886	0.503	3.52842e-27	2	NR4A3
2.93616e-31	1.16793	0.568	0.144	6.37823e-27	2	TAL1
4.52296e-30	1.87164	0.995	0.831	9.82522e-26	2	OLR1
2.31358e-29	1.41114	0.995	0.794	5.02579e-25	2	ST6GAL1
2.58664e-29	3.43907	0.519	0.13	5.61896e-25	2	SPRY1
5.67802e-28	1.53995	0.935	0.739	1.23344e-23	2	SPATA13
1.38685e-27	1.70007	0.876	0.535	3.01266e-23	2	RHOB
1.52109e-27	1.40368	0.892	0.59	3.30426e-23	2	SIGLEC8
2.62169e-27	1.89621	0.908	0.542	5.6951e-23	2	NFKBID
3.21064e-27	1.81811	0.757	0.353	6.97448e-23	2	OTUD1
9.9851e-27	2.25056	0.93	0.623	2.16906e-22	2	ELL2
2.08949e-26	1.72177	0.935	0.638	4.53901e-22	2	CDKN1A
2.34519e-26	1.06967	0.995	0.959	5.09446e-22	2	SRGN
4.00875e-26	1.50495	0.978	0.81	8.7082e-22	2	SRGAP2C
1.67547e-25	1.03148	1	0.991	3.63962e-21	2	DDX5
2.8981e-25	1.85396	0.903	0.641	6.29555e-21	2	GNA13
4.00542e-25	1.25641	0.876	0.551	8.70098e-21	2	SCIN
5.13588e-25	1.17705	0.843	0.494	1.11567e-20	2	TMEM119
1.28521e-24	1.50422	0.984	0.826	2.79186e-20	2	SGK1
1.7805e-23	1.34266	0.681	0.268	3.86777e-19	2	CTTNBP2
4.59583e-23	1.61168	0.93	0.632	9.98352e-19	2	NR4A2
3.49523e-22	1.43957	0.973	0.865	7.5927e-18	2	HIF1A
8.81266e-22	1.14566	0.968	0.757	1.91437e-17	2	MCL1
1.0774e-21	1.56899	0.773	0.401	2.34043e-17	2	CCL3L3
1.12033e-21	1.00795	0.973	0.755	2.43369e-17	2	FPR1
1.76674e-21	1.64398	0.865	0.554	3.8379e-17	2	RASGEF1B
2.05024e-21	1.70913	0.908	0.757	4.45374e-17	2	RANBP2
2.15237e-21	1.04779	0.984	0.792	4.6756e-17	2	RGS1
2.71083e-21	1.53641	0.757	0.407	5.88874e-17	2	SLC7A5
3.62274e-21	0.964433	0.973	0.769	7.86968e-17	2	ADORA3
3.89431e-21	1.83639	0.681	0.337	8.45961e-17	2	RNF122
3.97359e-21	1.30581	0.919	0.707	8.63184e-17	2	WDR91
4.54023e-21	2.74497	0.784	0.481	9.86275e-17	2	B3GNT5
8.61908e-21	1.57022	0.573	0.208	1.87232e-16	2	MCF2L
8.99488e-21	1.66349	0.946	0.758	1.95396e-16	2	ELF1
9.04056e-21	1.14215	1	0.844	1.96388e-16	2	DUSP1
9.92217e-21	0.970116	0.827	0.469	2.15539e-16	2	ATF3
1.23482e-20	1.00859	0.946	0.636	2.68239e-16	2	SLC2A5
1.35111e-20	1.1082	0.962	0.737	2.93503e-16	2	BTG2
2.01526e-20	1.74812	0.665	0.298	4.37774e-16	2	CSGALNACT1
3.769e-20	1.86009	0.681	0.345	8.1874e-16	2	OSM
5.49098e-20	2.0026	0.67	0.323	1.1928e-15	2	PRKAB1
7.742e-20	1.48952	0.897	0.629	1.68179e-15	2	CCNH
8.56932e-20	1.1255	0.941	0.776	1.86151e-15	2	SRGAP2
9.06277e-20	1.07514	0.973	0.828	1.96871e-15	2	CYFIP1
1.27085e-19	1.63353	0.805	0.513	2.76067e-15	2	TRIB1
1.30318e-19	1.94136	0.968	0.869	2.83089e-15	2	MAT2A
1.44448e-19	1.05859	0.843	0.481	3.13785e-15	2	CSRNP1
2.09351e-19	0.968397	0.995	0.957	4.54772e-15	2	RNASET2
2.39191e-19	1.99431	0.519	0.211	5.19594e-15	2	NAF1
2.70038e-19	1.75811	0.6	0.263	5.86603e-15	2	GRASP
2.96179e-19	1.0352	0.968	0.751	6.4339e-15	2	EPB41L2
3.59424e-19	1.47561	0.778	0.467	7.80777e-15	2	BCL2A1
6.72396e-19	1.12554	0.935	0.794	1.46065e-14	2	METTL7A
1.30454e-18	2.00362	0.843	0.675	2.83385e-14	2	PAPOLG
2.82112e-18	0.792377	1	0.92	6.12832e-14	2	ZFP36
3.56828e-18	1.22559	0.984	0.879	7.75138e-14	2	KLF6
4.38687e-18	0.720583	0.832	0.49	9.5296e-14	2	APOC2
5.27099e-18	1.99125	0.719	0.43	1.14502e-13	2	HBEGF
8.07355e-18	0.521585	0.951	0.664	1.75382e-13	2	FOSB
8.86653e-18	1.27036	0.589	0.302	1.92608e-13	2	WIPF3
9.06418e-18	0.93972	0.757	0.412	1.96901e-13	2	PDPN
1.58489e-17	0.906466	0.832	0.522	3.44285e-13	2	KDM6B
1.85153e-17	1.7799	0.578	0.25	4.02208e-13	2	PDGFB
2.04967e-17	0.69624	0.886	0.625	4.4525e-13	2	MKNK1
2.55681e-17	1.19854	0.735	0.416	5.55416e-13	2	SIK1
2.60966e-17	1.58074	0.751	0.538	5.66897e-13	2	IRAK2
2.81046e-17	1.34295	0.968	0.867	6.10516e-13	2	FGD4
3.60171e-17	0.869007	0.984	0.95	7.824e-13	2	SERPINB9
3.81637e-17	0.989753	0.951	0.801	8.29031e-13	2	LILRB4
3.82711e-17	1.79212	0.757	0.458	8.31362e-13	2	IL1B
4.53977e-17	1.82577	0.811	0.554	9.86173e-13	2	CPEB4
5.45079e-17	2.18316	0.957	0.879	1.18407e-12	2	ABL2
1.29457e-16	0.775515	0.692	0.359	2.81219e-12	2	ABCC4
1.58604e-16	1.45872	1	0.819	3.44536e-12	2	FOS
1.76228e-16	0.894177	0.995	0.952	3.82821e-12	2	LPCAT2
1.85413e-16	0.9698	1	0.979	4.02773e-12	2	H3F3B
1.89782e-16	1.26558	0.935	0.716	4.12264e-12	2	PER1
1.94318e-16	0.767856	0.876	0.654	4.22117e-12	2	TSC22D2
2.72521e-16	1.3471	0.714	0.423	5.91997e-12	2	GSTM2
3.43435e-16	1.11762	0.816	0.533	7.46044e-12	2	IL6ST
4.15346e-16	0.913719	0.827	0.499	9.02257e-12	2	SMAP2
5.83125e-16	0.800988	0.995	0.881	1.26672e-11	2	A2M
6.66245e-16	0.841774	0.508	0.206	1.44728e-11	2	SH3RF3
6.84938e-16	1.45945	0.935	0.776	1.48789e-11	2	PPP1R15B
8.94702e-16	1.07493	0.892	0.682	1.94356e-11	2	GPR183
1.06235e-15	1.0526	0.968	0.799	2.30775e-11	2	C3AR1
1.81082e-15	1.31581	0.795	0.524	3.93363e-11	2	RAB20
2.2177e-15	1.092	0.919	0.726	4.81751e-11	2	RAB1A
3.92766e-15	1.49506	0.919	0.771	8.53205e-11	2	KLHL6
4.04209e-15	1.46838	0.751	0.46	8.78064e-11	2	ITPRIP
4.33052e-15	0.637034	0.93	0.694	9.40719e-11	2	FRMD4A
4.81815e-15	1.2252	0.919	0.691	1.04665e-10	2	IFRD1
4.93912e-15	0.999211	0.951	0.821	1.07293e-10	2	ID2
6.66243e-15	1.38175	0.876	0.766	1.44728e-10	2	JMJD6
6.99374e-15	1.09959	0.805	0.545	1.51925e-10	2	CREM
9.66513e-15	0.862772	0.978	0.837	2.09956e-10	2	SLC11A1
1.04573e-14	0.968779	0.784	0.474	2.27164e-10	2	CEBPD
1.28215e-14	1.58247	0.692	0.444	2.78521e-10	2	RASSF5
1.47714e-14	0.844052	0.978	0.851	3.2088e-10	2	TSPAN14
1.54478e-14	0.857752	0.903	0.737	3.35572e-10	2	APMAP
1.59844e-14	1.08303	0.935	0.734	3.47229e-10	2	ACSL1
1.77193e-14	1.42463	0.816	0.59	3.84916e-10	2	PELI1
2.47035e-14	1.21271	0.876	0.684	5.36635e-10	2	CXCR4
2.49773e-14	1.15846	0.795	0.536	5.42583e-10	2	AMPD2
2.51612e-14	1.37104	0.746	0.453	5.46576e-10	2	PLK3
2.63727e-14	1.18435	0.8	0.575	5.72895e-10	2	SEC14L1
2.75176e-14	1.38497	0.897	0.748	5.97765e-10	2	ZNF331
3.02424e-14	1.21911	0.768	0.49	6.56956e-10	2	PIK3IP1
3.67429e-14	1.0877	0.978	0.844	7.98166e-10	2	B4GALT1
4.38494e-14	2.00113	0.892	0.842	9.5254e-10	2	ZMAT3
5.98742e-14	1.79419	0.876	0.803	1.30065e-09	2	FCAR
7.37597e-14	0.528592	0.962	0.714	1.60228e-09	2	PPP1R15A
1.12e-13	1.41037	0.551	0.263	2.43299e-09	2	NFIL3
1.6139e-13	0.786268	0.919	0.753	3.50588e-09	2	IRF8
1.85218e-13	0.940013	0.941	0.812	4.02348e-09	2	ADAM28
2.19184e-13	1.03179	0.914	0.739	4.76134e-09	2	TM6SF1
2.22537e-13	1.70839	0.638	0.375	4.83417e-09	2	FAM53C
2.30897e-13	0.890094	0.622	0.357	5.01578e-09	2	JDP2
2.57335e-13	1.28585	0.665	0.391	5.5901e-09	2	CASS4
3.87896e-13	0.874626	0.978	0.952	8.42627e-09	2	HAVCR2
7.34651e-13	0.555134	0.805	0.581	1.59588e-08	2	SLC2A3
7.92763e-13	0.956154	0.854	0.705	1.72212e-08	2	SCPEP1
8.01832e-13	0.952309	0.843	0.65	1.74182e-08	2	RCC2
9.09702e-13	0.636557	0.822	0.549	1.97615e-08	2	CEBPB
9.49482e-13	0.965405	0.957	0.924	2.06256e-08	2	MDM2
9.6564e-13	0.571327	0.968	0.895	2.09766e-08	2	FKBP5
9.69188e-13	1.44755	0.886	0.7	2.10537e-08	2	DAGLB
9.95961e-13	1.15247	0.989	0.972	2.16353e-08	2	UBC
1.02713e-12	0.875712	0.957	0.856	2.23123e-08	2	REL
1.03407e-12	0.588575	0.984	0.876	2.24632e-08	2	DOCK4
1.08925e-12	1.43595	0.703	0.423	2.36619e-08	2	IL1RAP
1.14269e-12	1.08867	0.519	0.265	2.48226e-08	2	RANBP9
1.26844e-12	1.34082	0.751	0.554	2.75543e-08	2	MAFF
1.47545e-12	1.00778	0.93	0.764	3.20513e-08	2	CCNL1
1.52547e-12	0.530307	0.989	0.899	3.31377e-08	2	C10orf54
1.57248e-12	0.996032	0.773	0.513	3.4159e-08	2	LDLRAD4
1.59473e-12	1.12856	0.784	0.531	3.46423e-08	2	PTGER4
1.62689e-12	1.07992	0.535	0.261	3.5341e-08	2	KLF2
1.75316e-12	1.04687	0.946	0.838	3.80838e-08	2	SPTLC2
1.98511e-12	0.439437	0.822	0.544	4.31225e-08	2	SLC25A37
2.2774e-12	0.706744	0.951	0.757	4.9472e-08	2	DENND3
2.35699e-12	1.28731	0.859	0.56	5.12008e-08	2	DDIT4
3.4881e-12	0.773753	0.93	0.75	7.57719e-08	2	GPR34
4.69831e-12	1.07517	0.903	0.691	1.02061e-07	2	TSC22D3
5.01294e-12	1.26389	0.584	0.302	1.08896e-07	2	ZBTB16
5.91789e-12	1.29926	0.854	0.712	1.28554e-07	2	RASSF2
6.21618e-12	1.13035	0.741	0.503	1.35034e-07	2	ATP2C1
8.23521e-12	1.04584	0.805	0.584	1.78893e-07	2	ITGAV
9.21654e-12	0.501287	1	0.948	2.00211e-07	2	CSF1R
9.69378e-12	0.373235	1	1	2.10578e-07	2	MALAT1
1.07183e-11	0.318086	0.946	0.684	2.32834e-07	2	EGR1
1.2074e-11	0.921316	0.741	0.453	2.62283e-07	2	TREM1
1.23871e-11	0.791479	0.632	0.357	2.69085e-07	2	ATP1B1
1.647e-11	0.777306	0.827	0.684	3.57778e-07	2	TNFRSF10B
1.97289e-11	0.850544	0.719	0.449	4.2857e-07	2	HSPH1
2.62961e-11	0.541553	0.914	0.668	5.71229e-07	2	PALD1
3.45309e-11	0.977465	0.919	0.803	7.50115e-07	2	CLK1
3.84867e-11	0.791594	0.616	0.334	8.36048e-07	2	OXR1
4.32173e-11	0.742898	0.93	0.78	9.3881e-07	2	PFKFB3
4.5579e-11	0.691174	0.951	0.801	9.90113e-07	2	RHBDF2
4.60165e-11	1.45954	0.762	0.508	9.99617e-07	2	HIST2H2AA3
4.60165e-11	1.45954	0.762	0.508	9.99617e-07	2	HIST2H2AA4
4.63251e-11	0.583044	0.789	0.588	1.00632e-06	2	PRDM1
4.83889e-11	1.81793	0.697	0.492	1.05115e-06	2	SELK
5.33075e-11	1.32903	0.805	0.574	1.158e-06	2	PDE4B
5.47183e-11	0.700064	0.973	0.908	1.18865e-06	2	AKAP13
6.84215e-11	1.93048	0.697	0.531	1.48632e-06	2	FAM118A
7.58656e-11	2.15736	0.595	0.4	1.64803e-06	2	ISG20L2
8.11788e-11	0.544247	0.957	0.833	1.76345e-06	2	TREM2
1.25259e-10	1.17635	0.978	0.92	2.72099e-06	2	GNB4
1.42965e-10	0.465448	1	0.988	3.10564e-06	2	ITM2B
1.43256e-10	0.904102	0.941	0.854	3.11195e-06	2	DDX3X
1.44739e-10	0.96212	0.762	0.501	3.14417e-06	2	TTC7A
1.46069e-10	0.650937	0.73	0.469	3.17305e-06	2	KLF4
1.49601e-10	1.10856	0.903	0.682	3.24977e-06	2	ETF1
1.55501e-10	0.687785	0.897	0.718	3.37794e-06	2	C5AR1
1.55896e-10	0.271421	0.935	0.654	3.38653e-06	2	PLD4
1.68717e-10	0.678654	0.616	0.352	3.66504e-06	2	TBC1D16
1.68741e-10	0.835675	0.914	0.71	3.66556e-06	2	SSH2
1.68806e-10	1.18318	0.676	0.451	3.66698e-06	2	ARID5A
1.984e-10	1.13372	0.962	0.874	4.30985e-06	2	SYAP1
2.0477e-10	0.418934	0.768	0.528	4.44822e-06	2	FDFT1
2.2105e-10	1.08405	0.989	0.941	4.80187e-06	2	HSP90AA1
2.27191e-10	1.00043	0.546	0.291	4.93527e-06	2	RTTN
2.54022e-10	1.16763	0.665	0.412	5.51812e-06	2	BCAS2
2.66879e-10	0.534548	0.876	0.62	5.79742e-06	2	MERTK
3.42832e-10	1.34995	0.886	0.714	7.44735e-06	2	DNAJB1
3.49508e-10	0.61658	0.968	0.886	7.59237e-06	2	KIAA0247
3.62874e-10	0.531321	0.968	0.734	7.8827e-06	2	IER2
3.64397e-10	0.680786	0.649	0.433	7.91579e-06	2	GNG7
3.67396e-10	0.971777	0.865	0.741	7.98095e-06	2	SLA
3.90013e-10	0.41534	1	0.998	8.47226e-06	2	SAT1
3.91689e-10	0.727629	0.805	0.581	8.50866e-06	2	GADD45B
3.93196e-10	0.880518	0.778	0.565	8.5414e-06	2	RILPL2
3.99105e-10	0.96463	0.935	0.913	8.66976e-06	2	IFNLR1
4.23161e-10	0.808444	0.822	0.599	9.19233e-06	2	PPP1R10
4.25513e-10	0.585347	0.984	0.943	9.24342e-06	2	HSPA8
4.50043e-10	0.533512	0.995	0.936	9.77628e-06	2	CXCL16
4.59355e-10	0.761594	0.946	0.853	9.97858e-06	2	CLN8
4.85097e-10	0.894585	0.968	0.877	1.05378e-05	2	SKIL
4.89149e-10	0.721856	0.784	0.554	1.06258e-05	2	BIN1
5.02028e-10	0.715355	0.919	0.742	1.09056e-05	2	FCGR1A
7.3897e-10	0.617402	0.978	0.902	1.60526e-05	2	SIGLEC10
7.48535e-10	0.895187	0.714	0.536	1.62604e-05	2	STX11
7.57102e-10	1.12992	0.854	0.716	1.64465e-05	2	PTP4A1
1.049e-09	0.768273	0.659	0.403	2.27873e-05	2	AMZ2P1
1.12389e-09	0.631112	0.984	0.913	2.44143e-05	2	CELF2
1.2995e-09	0.79177	0.973	0.909	2.8229e-05	2	SRSF5
1.37434e-09	1.32593	0.676	0.464	2.98547e-05	2	MMD
1.5538e-09	0.511461	0.973	0.847	3.37532e-05	2	GSN
1.58846e-09	0.632862	0.995	0.94	3.4506e-05	2	NEAT1
1.63563e-09	0.471072	0.995	0.908	3.55308e-05	2	SORL1
1.90447e-09	0.924844	0.578	0.345	4.13707e-05	2	SRGAP2D
2.08506e-09	0.311449	0.643	0.38	4.52938e-05	2	RYR1
2.09613e-09	0.375192	0.989	0.87	4.55342e-05	2	SLCO2B1
2.96827e-09	0.711777	0.919	0.835	6.44797e-05	2	PLEKHG2
3.52318e-09	0.871439	0.859	0.702	7.65341e-05	2	SH3TC1
4.10232e-09	0.889894	0.87	0.702	8.91147e-05	2	RAPGEF1
4.24864e-09	0.781799	0.881	0.682	9.22931e-05	2	NAMPT
5.25592e-09	0.475539	0.989	0.888	0.000114174	2	ITGAX
5.28805e-09	1.18563	0.595	0.437	0.000114872	2	IPCEF1
5.51019e-09	0.899497	0.768	0.535	0.000119698	2	TAGAP
6.30205e-09	0.518884	0.924	0.783	0.000136899	2	AFF4
7.6731e-09	1.08031	0.741	0.583	0.000166683	2	RNF168
8.27389e-09	0.495697	0.968	0.861	0.000179734	2	JUNB
8.44811e-09	1.2746	0.789	0.611	0.000183518	2	MAP3K8
9.09999e-09	0.449596	0.832	0.634	0.000197679	2	SAMSN1
9.20057e-09	1.14141	0.568	0.348	0.000199864	2	ARHGAP12
9.85569e-09	1.00397	0.714	0.513	0.000214095	2	MTHFD2
1.09055e-08	0.672959	0.746	0.565	0.0002369	2	TFRC
1.11689e-08	0.688456	0.946	0.815	0.000242623	2	CSF2RA
1.19638e-08	0.827062	0.584	0.364	0.000259889	2	SOCS3
1.29577e-08	1.04156	0.73	0.506	0.000281479	2	OSBPL3
1.38407e-08	0.631867	0.789	0.552	0.000300663	2	HSPA1B
1.62184e-08	0.416935	0.735	0.458	0.000352313	2	HTRA1
1.93677e-08	2.3839	0.514	0.33	0.000420724	2	ARG2
2.18313e-08	0.321056	0.827	0.618	0.000474242	2	SLC29A1
2.28328e-08	0.652586	0.654	0.414	0.000495997	2	SYTL3
2.30655e-08	0.97151	0.676	0.48	0.000501052	2	FLJ43663
2.32661e-08	0.88647	0.978	0.881	0.00050541	2	HSP90AB1
2.3317e-08	0.315799	0.984	0.972	0.000506515	2	TNFAIP8L1
2.95582e-08	0.498814	0.751	0.465	0.000642093	2	MTSS1
3.25595e-08	0.675279	0.686	0.487	0.000707291	2	PABPC4
4.33434e-08	0.727009	0.832	0.634	0.000941549	2	MICAL1
4.55722e-08	1.05609	0.605	0.41	0.000989965	2	TOB2
5.182e-08	0.842621	0.773	0.563	0.00112569	2	FCGR1B
5.47887e-08	0.480794	0.919	0.728	0.00119018	2	IER3
5.73259e-08	0.318848	0.784	0.565	0.00124529	2	FSCN1
5.8618e-08	0.639204	0.876	0.725	0.00127336	2	DNAJA1
5.96312e-08	0.820732	0.784	0.631	0.00129537	2	RGS12
6.1752e-08	0.701505	0.638	0.425	0.00134144	2	MAP2K3
6.67485e-08	0.392255	0.935	0.767	0.00144998	2	ATF6
6.90175e-08	0.692836	0.519	0.295	0.00149927	2	NFATC1
6.96484e-08	0.958056	0.686	0.465	0.00151297	2	BHLHE41
7.53668e-08	1.03658	0.524	0.318	0.00163719	2	NHSL1
8.14589e-08	0.830185	0.611	0.409	0.00176953	2	ATP13A3
8.68292e-08	1.19359	0.546	0.362	0.00188619	2	IDI1
8.79772e-08	1.15507	0.697	0.52	0.00191113	2	PNPLA8
1.05233e-07	1.03597	0.686	0.526	0.00228598	2	PCF11
1.23169e-07	0.923991	0.654	0.433	0.0026756	2	UBE2F
1.23802e-07	0.766836	0.827	0.661	0.00268934	2	FAM105A
1.27238e-07	0.796331	0.941	0.856	0.00276399	2	JAK3
1.2823e-07	0.570729	0.968	0.895	0.00278553	2	CD53
1.34239e-07	0.514335	0.962	0.881	0.00291608	2	TNFRSF1B
1.37047e-07	1.12245	0.654	0.462	0.00297707	2	RASA1
1.63116e-07	0.623867	0.8	0.645	0.00354336	2	CHD1
1.72962e-07	0.609631	0.622	0.412	0.00375726	2	MPZL1
1.73913e-07	0.540638	0.919	0.803	0.00377792	2	THEMIS2
2.14698e-07	0.65276	0.768	0.584	0.00466388	2	ZCCHC6
2.23804e-07	0.7765	0.589	0.435	0.00486169	2	C5orf27
2.28743e-07	0.378059	0.995	0.996	0.00496899	2	LAPTM5
2.31311e-07	0.561598	0.514	0.309	0.00502477	2	ICOSLG
2.54203e-07	0.322016	0.968	0.936	0.00552206	2	CPM
2.67863e-07	0.3288	0.822	0.673	0.00581879	2	MAST3
2.83175e-07	0.749505	0.557	0.448	0.00615142	2	ADAMTSL2
3.21788e-07	0.399843	0.989	0.945	0.00699021	2	WSB1
4.1662e-07	0.512501	0.93	0.817	0.00905023	2	MEF2C
4.57222e-07	0.486706	0.876	0.689	0.00993224	2	PNRC1
4.87119e-07	1.71139	0.632	0.558	0.0105817	2	SLC15A2
4.94847e-07	0.608521	0.897	0.803	0.0107496	2	DHRS7
5.79794e-07	1.03447	0.568	0.359	0.0125949	2	CEBPA
5.81743e-07	0.658942	0.919	0.876	0.0126372	2	SLC25A3
5.91438e-07	1.10591	0.659	0.467	0.0128478	2	HMGXB3
6.13017e-07	0.531307	0.897	0.782	0.0133166	2	CSNK1A1
6.61513e-07	0.622962	0.6	0.419	0.01437	2	SORT1
6.66527e-07	0.55018	0.968	0.964	0.014479	2	CCL5
6.7432e-07	0.588933	0.816	0.611	0.0146482	2	TRA2B
6.87369e-07	0.430681	0.795	0.663	0.0149317	2	RIN2
6.98192e-07	0.851383	0.692	0.464	0.0151668	2	DDX21
7.2006e-07	1.12031	0.649	0.49	0.0156419	2	FCGR1C
7.26149e-07	0.423227	0.6	0.435	0.0157741	2	JUND
7.28278e-07	1.01505	0.535	0.33	0.0158204	2	AIDA
7.49606e-07	0.888657	0.551	0.359	0.0162837	2	SERTAD1
8.37529e-07	0.627169	0.735	0.577	0.0181936	2	USP36
9.18441e-07	1.09476	0.784	0.725	0.0199513	2	HPSE
9.31304e-07	0.370667	0.708	0.517	0.0202307	2	GABARAPL1
9.57211e-07	0.31436	0.827	0.584	0.0207935	2	LPAR5
9.95815e-07	0.533115	0.703	0.538	0.0216321	2	CD59
1.00231e-06	0.90994	0.578	0.393	0.0217732	2	NDEL1
1.05349e-06	0.459254	0.627	0.428	0.022885	2	SERPINF1
1.15666e-06	1.13231	0.595	0.41	0.0251261	2	HPS3
1.2097e-06	0.426137	0.719	0.524	0.0262783	2	BCL6
1.21184e-06	0.335118	0.746	0.549	0.0263248	2	ATP8B4
1.38107e-06	0.988507	0.638	0.467	0.030001	2	APPL2
1.38471e-06	0.693442	0.573	0.385	0.03008	2	SBDS
1.75387e-06	1.1563	0.659	0.499	0.0380993	2	GTF2B
1.76237e-06	0.850353	0.962	0.961	0.0382839	2	IDS
1.77887e-06	0.527418	0.611	0.432	0.0386423	2	ARID5B
1.79305e-06	0.437771	0.903	0.744	0.0389505	2	ATF4
1.91266e-06	0.607541	0.703	0.556	0.0415487	2	NUMA1
1.95859e-06	0.809086	0.568	0.421	0.0425464	2	PRKAG2
2.02338e-06	0.329187	0.849	0.679	0.0439539	2	DNAJB6
2.08357e-06	0.424052	0.973	0.931	0.0452614	2	IFNGR1
2.13582e-06	0.321956	0.751	0.567	0.0463965	2	CTDSP1
2.16897e-06	0.763421	0.881	0.806	0.0471164	2	MED29
2.51e-06	0.780141	0.859	0.732	0.0545247	2	PICALM
2.60584e-06	0.743734	0.865	0.76	0.0566066	2	ETS2
2.66082e-06	0.743397	0.659	0.469	0.0578009	2	STX4
2.69073e-06	0.421774	0.941	0.908	0.0584508	2	SOAT1
2.69838e-06	0.532098	0.914	0.746	0.058617	2	EVI2A
2.70875e-06	1.55491	0.854	0.863	0.0588421	2	GSTM3
2.85968e-06	0.392078	0.535	0.341	0.0621209	2	CD276
3.02586e-06	0.641845	0.849	0.664	0.0657308	2	HSPD1
3.07019e-06	0.546339	0.854	0.666	0.0666937	2	HNRNPH3
3.23855e-06	0.739468	0.584	0.407	0.070351	2	CMKLR1
3.35271e-06	0.340148	0.708	0.529	0.0728309	2	ARRDC3
3.58068e-06	0.279809	0.892	0.826	0.077783	2	PAG1
3.59926e-06	0.606511	0.746	0.574	0.0781867	2	NKTR
3.62232e-06	0.520263	0.908	0.803	0.0786876	2	PARVG
3.68187e-06	0.332199	0.649	0.796	0.0799812	2	APOL4
3.72111e-06	0.548456	0.816	0.673	0.0808338	2	ISCU
3.7782e-06	0.370865	0.962	0.931	0.0820739	2	GLUL
3.88787e-06	0.27871	0.741	0.597	0.0844562	2	LOC729737
3.9631e-06	0.971706	0.686	0.522	0.0860905	2	GOLGB1
4.02916e-06	0.922704	0.638	0.512	0.0875255	2	CXorf21
4.27259e-06	0.684367	0.6	0.4	0.0928135	2	WNT5A
4.32436e-06	0.830951	0.914	0.76	0.093938	2	SLC38A2
4.3851e-06	0.480168	0.859	0.687	0.0952576	2	PTGS1
4.45102e-06	0.783441	0.659	0.496	0.0966895	2	GLA
4.45858e-06	0.343266	0.73	0.535	0.0968537	2	TCOF1
4.48003e-06	0.495687	0.719	0.556	0.0973198	2	TGFBR1
4.53072e-06	1.3429	0.551	0.407	0.0984208	2	SOCS6
4.60046e-06	0.651587	0.735	0.538	0.0999358	2	IRS2
4.69905e-06	0.505194	0.941	0.945	0.102077	2	CYCS
4.70413e-06	0.338791	0.903	0.854	0.102188	2	CEP68
4.72681e-06	0.343405	0.773	0.606	0.102681	2	TRPM2
4.75406e-06	0.626965	0.816	0.652	0.103273	2	ABR
4.85411e-06	1.58959	0.649	0.526	0.105446	2	SLC26A2
4.96011e-06	0.760791	0.962	0.904	0.107748	2	ANKRD10
5.14712e-06	0.275497	0.989	0.899	0.111811	2	AP1B1
5.43671e-06	0.312107	0.995	0.996	0.118102	2	ABCC9
5.53554e-06	0.545248	0.854	0.714	0.120249	2	IL18
5.61794e-06	0.66765	0.632	0.455	0.122038	2	FAM49A
5.91504e-06	1.07538	0.557	0.396	0.128492	2	CHSY1
5.91651e-06	0.982085	0.838	0.794	0.128524	2	SWAP70
6.01568e-06	0.389972	0.692	0.48	0.130679	2	DDAH2
6.46538e-06	0.73621	0.757	0.565	0.140447	2	MEF2D
6.65463e-06	1.28412	0.595	0.44	0.144558	2	ALG13
6.79301e-06	0.747418	0.654	0.531	0.147564	2	PTPN1
7.30376e-06	0.485968	0.897	0.78	0.15866	2	TRIM22
7.34321e-06	0.598505	0.573	0.414	0.159517	2	CSDA
7.72247e-06	0.754711	0.686	0.483	0.167755	2	DENND4C
8.60812e-06	0.367747	0.665	0.499	0.186994	2	TMC6
8.76208e-06	0.64088	0.692	0.531	0.190339	2	USP53
8.81283e-06	0.272287	0.859	0.689	0.191441	2	DNASE2
8.82513e-06	0.503814	0.789	0.643	0.191708	2	JUN
9.0508e-06	0.688167	0.573	0.391	0.196611	2	LIMK2
9.32495e-06	0.35594	0.957	0.883	0.202566	2	CNPY3
1.03402e-05	0.495564	0.719	0.577	0.22462	2	RPS6KA1
1.04477e-05	0.513969	0.897	0.78	0.226956	2	CD86
1.08846e-05	0.421308	0.984	0.94	0.236446	2	MS4A7
1.13259e-05	0.396539	0.984	0.964	0.246033	2	LIMS1
1.15016e-05	0.924891	0.514	0.339	0.249848	2	BTG3
1.18581e-05	0.567362	0.968	0.901	0.257593	2	RBM39
1.20094e-05	0.585917	0.892	0.798	0.260881	2	UBXN2B
1.22905e-05	0.648661	0.692	0.588	0.266987	2	LIMS3
1.28901e-05	0.360795	0.968	0.906	0.280011	2	ASAH1
1.42103e-05	0.845937	0.535	0.384	0.308691	2	SLC25A19
1.4406e-05	0.402332	0.6	0.394	0.312942	2	TOR3A
1.48739e-05	0.255914	0.908	0.87	0.323107	2	L1TD1
1.50679e-05	0.411796	0.941	0.913	0.32732	2	SLC31A1
1.50729e-05	0.642023	0.692	0.591	0.327428	2	LIMS3L
1.58358e-05	0.41702	0.908	0.79	0.344	2	RGS10
1.73342e-05	0.517434	0.968	0.883	0.37655	2	HNRPDL
1.76418e-05	1.12599	0.811	0.737	0.383234	2	PLEK
1.86732e-05	1.00017	0.859	0.821	0.405637	2	ARGLU1
1.90668e-05	0.384435	0.822	0.679	0.414189	2	PTPRE
1.90826e-05	0.320519	0.665	0.449	0.414532	2	ACER3
1.9198e-05	0.615038	0.508	0.345	0.417038	2	NRP2
2.0006e-05	0.775591	0.589	0.421	0.43459	2	GOLIM4
2.02445e-05	0.7653	0.638	0.481	0.439772	2	SLC1A5
2.04383e-05	0.547942	0.735	0.613	0.443982	2	CD58
2.04906e-05	0.490715	0.935	0.874	0.445117	2	HERPUD1
2.10749e-05	0.680958	0.605	0.455	0.457809	2	ABHD16A
2.18649e-05	0.633131	0.816	0.821	0.474972	2	LOC91948
2.25164e-05	0.539696	0.67	0.542	0.489124	2	CNEP1R1
2.28924e-05	0.288724	0.968	0.979	0.497293	2	CD84
2.30046e-05	0.53822	0.757	0.657	0.499729	2	MPC2
2.30322e-05	0.469851	0.697	0.552	0.500329	2	KLF10
2.30807e-05	0.938184	0.789	0.67	0.501383	2	IRAK3
2.34839e-05	0.94183	0.735	0.655	0.51014	2	NLRP3
2.37625e-05	0.940349	0.546	0.421	0.516194	2	ST6GAL2
2.55464e-05	0.489107	0.908	0.822	0.554944	2	ARAP1
2.57591e-05	0.359623	0.984	0.956	0.559564	2	HNRNPA2B1
2.58517e-05	0.445454	0.589	0.446	0.561577	2	DIP2B
2.87473e-05	0.855122	0.632	0.456	0.624478	2	TMEM70
3.12831e-05	0.648947	0.946	0.833	0.679562	2	SRSF3
3.21493e-05	0.342587	0.735	0.549	0.69838	2	SLC31A2
3.27828e-05	0.537976	0.632	0.476	0.71214	2	NDRG2
3.4253e-05	0.591217	0.903	0.858	0.744077	2	QKI
3.42969e-05	0.581052	0.724	0.577	0.745032	2	NFE2L2
3.50451e-05	0.470786	0.827	0.655	0.761284	2	TMBIM1
3.67479e-05	0.317106	0.827	0.721	0.798275	2	VASH1
3.69579e-05	0.383604	0.659	0.471	0.802836	2	VPS26A
3.78489e-05	0.68649	0.8	0.714	0.822192	2	SAMD8
3.8228e-05	0.572746	0.53	0.377	0.830428	2	GAS6
3.8984e-05	0.279404	0.568	0.396	0.84685	2	RASA3
3.96083e-05	0.638361	0.627	0.469	0.860412	2	ADAMTSL4
4.13936e-05	1.02532	0.622	0.472	0.899192	2	DTX2
4.28705e-05	0.430186	0.962	0.877	0.931276	2	STOM
4.35565e-05	0.757274	0.724	0.632	0.946178	2	GPCPD1
4.4004e-05	0.509815	0.659	0.483	0.955898	2	MED13L
4.75847e-05	0.334704	0.984	0.925	1	2	FCGR3A
4.99513e-05	0.368315	0.611	0.453	1	2	USP11
5.10922e-05	0.642152	0.632	0.471	1	2	NEU1
5.19339e-05	0.418541	0.995	0.98	1	2	ENTPD1
5.45142e-05	0.380442	0.968	0.922	1	2	YWHAZ
5.63914e-05	0.998421	0.573	0.456	1	2	TBC1D14
6.27832e-05	0.586529	0.832	0.742	1	2	SKAP2
6.39933e-05	0.466387	0.622	0.449	1	2	CHCHD7
6.41528e-05	0.572149	0.6	0.426	1	2	CHST11
6.94942e-05	0.415696	0.903	0.856	1	2	NAP1L1
7.0679e-05	0.505706	0.546	0.409	1	2	CHKA
7.17985e-05	0.493831	0.762	0.675	1	2	NABP1
7.23578e-05	0.795236	0.573	0.453	1	2	ZNF267
7.81919e-05	0.275163	0.941	0.824	1	2	GAA
8.20896e-05	0.523123	0.897	0.865	1	2	C12orf5
8.51144e-05	0.79194	0.605	0.474	1	2	ERICH1
8.57129e-05	0.52406	0.741	0.638	1	2	PNRC2
8.60764e-05	1.05185	0.578	0.458	1	2	SUPT6H
8.85024e-05	0.449334	0.676	0.542	1	2	GOLGA4
9.11298e-05	0.288514	0.741	0.568	1	2	TOB1
9.12236e-05	0.541681	0.778	0.723	1	2	PHLDA1
9.75424e-05	0.918259	0.87	0.845	1	2	SLC35E1
9.81963e-05	0.577763	0.865	0.778	1	2	SLC11A2
9.90982e-05	0.307392	0.946	0.92	1	2	ANAPC16
0.000105056	0.608236	0.67	0.57	1	2	RCSD1
0.000109343	0.316102	0.714	0.565	1	2	BPTF
0.000109925	0.903626	0.541	0.396	1	2	BIRC2
0.00011006	0.344089	0.578	0.394	1	2	SNCA
0.000111234	0.577868	0.789	0.718	1	2	RBPJ
0.000112909	0.546973	0.681	0.529	1	2	SEMA4D
0.000128916	0.440274	0.557	0.393	1	2	MAGED2
0.000134887	0.417736	0.951	0.915	1	2	CHMP1B
0.000146132	0.290256	0.908	0.847	1	2	ARL6IP1
0.000154372	0.425457	0.865	0.735	1	2	CDC42SE1
0.00015783	0.68526	0.611	0.469	1	2	DDX27
0.000171124	0.387405	0.724	0.629	1	2	SEL1L
0.000177138	0.632695	0.562	0.417	1	2	CBWD3
0.000178357	0.497883	0.53	0.384	1	2	KLF7
0.000179681	0.873014	0.665	0.522	1	2	GPBP1
0.000193178	0.424949	0.93	0.874	1	2	ST8SIA4
0.00019652	0.357809	0.859	0.764	1	2	NUFIP2
0.000199491	0.285754	0.903	0.79	1	2	GNAS
0.000203289	0.287121	0.762	0.6	1	2	NFIC
0.000209381	0.457608	0.768	0.611	1	2	UBA7
0.000222272	0.933716	0.551	0.423	1	2	HPS5
0.000228361	0.397882	0.908	0.877	1	2	DOCK8
0.000229923	1.07637	0.741	0.634	1	2	TCEB1
0.000230128	0.59124	0.773	0.629	1	2	TMED5
0.000246672	0.345819	0.751	0.604	1	2	CD55
0.000262723	0.633703	0.616	0.483	1	2	DNTTIP2
0.000275944	0.459996	0.778	0.613	1	2	EIF4E
0.000290489	0.463332	0.546	0.417	1	2	PTPN11
0.00029121	0.652341	0.881	0.817	1	2	GM2A
0.000296591	0.752602	0.605	0.481	1	2	LPIN2
0.000301831	0.444745	0.914	0.888	1	2	PER2
0.000311386	0.593722	0.914	0.849	1	2	LOC731275
0.00031658	1.1644	0.503	0.407	1	2	TMEM156
0.000317153	0.649623	0.795	0.675	1	2	PRKAR1A
0.000332158	0.314049	0.692	0.556	1	2	EIF4A3
0.00034687	0.263313	0.935	0.918	1	2	SMU1
0.000363254	0.458235	0.551	0.433	1	2	UBL3
0.000369564	0.337601	0.708	0.561	1	2	DCTN4
0.000373255	1.03603	0.708	0.547	1	2	HSPE1
0.000376522	0.337655	0.811	0.668	1	2	CD81
0.000393173	0.251045	0.773	0.652	1	2	GALNT2
0.000412092	0.265822	0.941	0.98	1	2	IVD
0.00041224	0.381153	0.692	0.638	1	2	CLEC4GP1
0.000412522	1.01734	0.751	0.604	1	2	DBI
0.000420701	0.49981	0.859	0.837	1	2	IL6R
0.000431766	0.287087	0.649	0.567	1	2	C3orf62
0.000434231	0.744136	0.562	0.428	1	2	HEATR5B
0.0004477	0.885227	0.632	0.591	1	2	EMR2
0.000459198	0.436736	0.957	0.956	1	2	SP100
0.000487482	0.538495	0.746	0.675	1	2	SRGAP1
0.00049701	0.582044	0.838	0.707	1	2	RIN3
0.00049988	0.561667	0.795	0.663	1	2	RUNX1
0.000509147	0.75576	0.562	0.442	1	2	P2RX4
0.000514457	0.493837	0.876	0.805	1	2	CMTM6
0.000524971	0.804159	0.659	0.556	1	2	ARF4
0.000533134	0.601212	0.73	0.675	1	2	LOC100335030
0.000538972	0.591738	0.773	0.698	1	2	TPM4
0.000557739	0.594834	0.843	0.76	1	2	POMP
0.00056015	1.05861	0.578	0.428	1	2	ADRB2
0.000574638	0.679448	0.697	0.586	1	2	GK
0.000583909	0.780166	0.562	0.467	1	2	CEP350
0.000588985	0.472606	0.719	0.584	1	2	KIAA1598
0.000604615	0.950694	0.946	0.963	1	2	STK4
0.000629019	0.478889	0.827	0.769	1	2	SPECC1
0.00063119	0.300496	0.995	0.996	1	2	ORAI2
0.000633608	0.349838	0.87	0.79	1	2	PRPF38B
0.00066988	0.64485	0.568	0.449	1	2	OSTM1
0.000687212	0.321699	0.908	0.796	1	2	BRD2
0.000703122	0.638101	0.811	0.684	1	2	IVNS1ABP
0.000713807	0.328732	0.843	0.682	1	2	PLEKHO2
0.000717808	0.305648	0.8	0.714	1	2	ETNK1
0.000745149	0.512034	0.584	0.451	1	2	SNX13
0.000777067	0.442529	0.519	0.377	1	2	PCNXL4
0.000793049	0.852809	0.551	0.43	1	2	HBP1
0.000799963	0.374532	0.692	0.583	1	2	NSUN4
0.000848368	0.370461	0.876	0.751	1	2	NINJ1
0.000863078	0.298831	0.622	0.519	1	2	BHLHE40
0.000863383	0.462298	0.789	0.657	1	2	LHFPL2
0.000884911	0.732909	0.914	0.922	1	2	PPP1R3B
0.000898503	0.533005	0.616	0.476	1	2	ABCG1
0.000916042	0.354891	0.881	0.838	1	2	STAT3
0.000917153	0.335636	0.686	0.565	1	2	FAM133DP
0.000917291	0.314542	0.946	0.856	1	2	SRSF2
0.000930679	0.383379	0.827	0.723	1	2	TCF25
0.000941176	0.294298	0.838	0.753	1	2	PLXNB2
0.000970845	0.477076	0.627	0.508	1	2	SFPQ
0.000971297	0.903194	0.584	0.476	1	2	ZC3H11A
0.00100207	0.348962	0.73	0.639	1	2	FLJ31306
0.00110344	0.355438	0.989	0.991	1	2	IRGQ
0.00113819	0.398416	0.903	0.817	1	2	ZFAND5
0.00116095	0.823702	0.822	0.801	1	2	DENND6A
0.00130863	0.641627	0.573	0.44	1	2	RAP1A
0.00135293	1.36719	0.562	0.513	1	2	FLT1
0.00136652	0.355871	0.805	0.702	1	2	PRRC2B
0.00142035	0.474529	0.757	0.641	1	2	CCDC50
0.00145934	0.558078	0.757	0.671	1	2	RBMX
0.00152764	0.798045	0.514	0.396	1	2	ANGEL1
0.00153579	0.253181	0.503	0.373	1	2	DKC1
0.00153957	1.16112	0.524	0.432	1	2	LOC100216479
0.00176734	0.415794	0.703	0.586	1	2	FOXO3
0.00188212	0.362391	0.876	0.831	1	2	SS18
0.00190151	0.366556	0.735	0.652	1	2	COQ10B
0.00192512	0.404177	0.508	0.396	1	2	RPAIN
0.00193674	0.566774	0.811	0.732	1	2	MOB1A
0.00206902	0.523571	0.649	0.524	1	2	DDX24
0.00212836	0.578863	0.665	0.547	1	2	HSPB1
0.00216157	0.364495	0.681	0.56	1	2	GABARAPL2
0.00216956	0.613604	0.692	0.638	1	2	PARK2
0.00224905	0.889309	0.73	0.641	1	2	RBM5
0.00235201	0.426036	0.541	0.419	1	2	CCND3
0.00238128	0.928821	0.53	0.458	1	2	PPP6R2
0.00240148	0.597914	0.919	0.918	1	2	MR1
0.00246249	0.845164	0.876	0.885	1	2	MXRA7
0.00250333	0.5737	0.908	0.838	1	2	SF3B1
0.002773	0.540833	0.881	0.87	1	2	RLIM
0.00286076	0.498396	0.838	0.824	1	2	DHTKD1
0.00290354	0.379401	0.741	0.647	1	2	KTN1
0.00297871	0.314402	0.946	0.934	1	2	DDX51
0.00301421	0.338621	0.935	0.865	1	2	SDCBP
0.00318408	0.554827	0.519	0.409	1	2	FAM13B
0.00323375	0.661348	0.643	0.526	1	2	AMD1
0.00338453	0.443204	0.514	0.389	1	2	RGL2
0.00348562	0.360486	0.881	0.819	1	2	DPY19L2P2
0.00353749	0.676994	0.778	0.659	1	2	TBL1XR1
0.00355007	0.286833	0.503	0.375	1	2	SNURF
0.00386473	0.60205	0.746	0.663	1	2	GNAI3
0.0039129	0.371096	0.692	0.625	1	2	P2RX7
0.00398985	0.291316	0.714	0.648	1	2	PDCD4
0.0040409	0.429165	0.654	0.528	1	2	DNM2
0.00420697	0.358188	0.724	0.639	1	2	RTFDC1
0.00431633	0.389557	0.654	0.577	1	2	DDX18
0.00448591	0.693275	0.778	0.682	1	2	SLC4A7
0.00451398	0.873236	0.508	0.394	1	2	IKZF1
0.00479149	0.581743	0.589	0.515	1	2	DNAJC14
0.00490848	0.34614	0.741	0.615	1	2	GLRX
0.00492577	0.561915	0.568	0.476	1	2	KIAA1109
0.00511171	0.296703	0.778	0.641	1	2	TNS3
0.00513586	0.286877	0.919	0.938	1	2	LRRC57
0.00529183	1.16305	0.573	0.481	1	2	PKN2
0.00529769	1.71396	0.676	0.696	1	2	TNFAIP8L3
0.00535691	0.442091	0.751	0.741	1	2	TSNAX
0.00540207	0.462307	0.503	0.403	1	2	MAP4K4
0.00566987	0.431709	0.773	0.721	1	2	BCLAF1
0.00567289	0.443432	0.795	0.764	1	2	KIAA2018
0.00572463	0.31746	0.789	0.725	1	2	ADAM17
0.00573958	0.367497	0.881	0.826	1	2	PPARD
0.00578141	0.707796	0.557	0.446	1	2	MXD1
0.00579084	0.429989	0.973	0.963	1	2	CYP4V2
0.00583376	1.04682	0.697	0.705	1	2	LOC731424
0.0058845	0.905227	0.843	0.847	1	2	FLCN
0.00589053	0.344803	0.741	0.657	1	2	ST3GAL1
0.00607953	0.408669	0.708	0.638	1	2	ICAM1
0.00614458	0.841042	0.524	0.412	1	2	PIK3R1
0.00640019	0.832339	0.638	0.59	1	2	PHF20
0.00641513	0.320585	0.854	0.806	1	2	SFMBT2
0.00649049	0.709142	0.53	0.38	1	2	CCNT1
0.00667052	0.302291	0.735	0.62	1	2	NCOA3
0.00667697	0.258964	0.616	0.462	1	2	LTC4S
0.00675386	0.25553	0.897	0.799	1	2	CYBA
0.00675843	0.685367	0.503	0.401	1	2	LUC7L
0.0074979	0.298929	0.724	0.643	1	2	TCF12
0.00751377	0.572628	0.697	0.641	1	2	GAK
0.0079483	0.577387	0.643	0.531	1	2	SREK1
0.00855817	0.28045	0.541	0.437	1	2	MBD4
0.00863845	0.78341	0.724	0.623	1	2	USP15
0.00864372	1.15657	0.53	0.433	1	2	MBP
0.00867427	0.459969	0.865	0.799	1	2	IL10RA
0.008927	1.35419	0.746	0.714	1	2	KIAA0319L
0.00894235	0.305535	0.67	0.572	1	2	ACAA1
0.00993416	0.260347	0.724	0.641	1	2	VAMP3
3.7674e-70	7.36609	0.598	0.024	8.18391e-66	3	ANGPTL4
1.29768e-69	5.37201	0.897	0.138	2.81895e-65	3	VCAN
9.42175e-62	3.99904	0.632	0.045	2.04669e-57	3	ANPEP
3.33638e-55	6.54476	0.552	0.036	7.24761e-51	3	ENO2
1.45421e-50	4.54958	0.701	0.094	3.15899e-46	3	ADAM8
7.44987e-50	1.33408	0.575	0.05	1.61834e-45	3	FAM129B
1.49072e-48	3.01845	0.92	0.231	3.2383e-44	3	FLNA
5.92819e-47	6.58074	0.678	0.107	1.28778e-42	3	ERO1L
3.90133e-45	3.41219	0.885	0.234	8.47487e-41	3	PLP2
9.68943e-45	3.56023	0.966	0.356	2.10484e-40	3	S100A10
3.15888e-42	3.34177	0.632	0.086	6.86204e-38	3	PFKP
4.12775e-42	2.01674	0.598	0.077	8.9667e-38	3	FLNB
6.99001e-40	3.15406	1	0.873	1.51844e-35	3	ALDOA
1.65981e-37	6.01092	0.575	0.089	3.60562e-33	3	BNIP3
8.36287e-37	2.94183	1	0.737	1.81667e-32	3	VIM
4.22857e-36	2.85107	0.989	0.98	9.18572e-32	3	GAPDH
1.20505e-35	4.15192	0.678	0.138	2.61773e-31	3	AQP9
3.67184e-35	2.48414	0.977	0.452	7.97635e-31	3	LGALS1
2.48192e-34	3.17669	0.54	0.077	5.39147e-30	3	CXCL2
3.96638e-31	2.43429	0.989	0.581	8.61617e-27	3	ANXA2
1.25534e-30	3.46265	0.839	0.334	2.72697e-26	3	UPP1
3.23187e-30	4.41217	0.621	0.138	7.0206e-26	3	ADM
2.48695e-29	2.70639	1	0.897	5.40239e-25	3	PGK1
5.0964e-29	2.40346	1	0.834	1.10709e-24	3	PKM
1.81967e-28	2.08565	0.931	0.399	3.95287e-24	3	S100A6
1.97573e-28	5.60001	0.874	0.395	4.29188e-24	3	TIMP1
4.96762e-27	2.27758	0.954	0.531	1.07912e-22	3	CD44
6.21188e-27	2.94781	0.977	0.837	1.34941e-22	3	ENO1
2.15396e-26	6.03191	0.793	0.313	4.67905e-22	3	S100A9
6.84017e-26	2.46219	0.931	0.53	1.48589e-21	3	ANXA1
2.91246e-25	2.24497	0.805	0.274	6.32674e-21	3	LGALS3
4.52287e-25	2.08301	0.506	0.095	9.82503e-21	3	TUBB6
1.8512e-24	3.61391	0.724	0.25	4.02137e-20	3	NDRG1
4.25686e-24	2.70784	0.747	0.265	9.24717e-20	3	GLIPR2
1.57041e-23	1.62903	0.931	0.448	3.41141e-19	3	EMP3
1.58933e-23	4.24661	0.563	0.159	3.45251e-19	3	CD300E
4.49695e-23	2.50059	0.92	0.581	9.76873e-19	3	TAGLN2
2.00858e-22	1.9476	0.897	0.475	4.36325e-18	3	TREM1
2.42894e-22	2.94025	1	0.818	5.27639e-18	3	LDHA
1.37449e-21	2.20227	0.977	0.873	2.98581e-17	3	SH3BGRL3
1.78632e-21	2.71726	0.609	0.194	3.88042e-17	3	TNS1
2.40949e-21	0.97866	0.506	0.12	5.23414e-17	3	SULF2
7.34808e-21	2.60069	1	0.985	1.59622e-16	3	GPI
1.05313e-20	2.29697	0.736	0.322	2.28771e-16	3	BCAT1
1.20068e-20	3.3599	0.632	0.189	2.60823e-16	3	THBS1
1.21203e-20	2.07401	0.943	0.622	2.63288e-16	3	PGAM1
2.01928e-20	3.06757	0.69	0.262	4.38647e-16	3	GBE1
3.57682e-20	1.50928	0.851	0.354	7.76993e-16	3	KCNAB2
5.49525e-20	2.15317	0.632	0.201	1.19373e-15	3	MYO1G
1.38367e-19	2.86837	0.851	0.617	3.00575e-15	3	MIF
1.67664e-19	1.88771	0.586	0.163	3.64216e-15	3	HPCAL1
1.73996e-18	1.17869	0.655	0.222	3.77972e-14	3	AGFG1
1.81974e-18	1.59638	0.943	0.484	3.95302e-14	3	LSP1
3.10604e-18	2.05902	1	0.998	6.74724e-14	3	FTH1
3.1353e-18	1.91849	0.851	0.481	6.81081e-14	3	ZDHHC20
6.31144e-18	1.42663	1	1	1.37103e-13	3	FTL
6.49964e-18	1.07635	0.529	0.138	1.41192e-13	3	BLVRA
6.64529e-18	2.23616	0.874	0.442	1.44356e-13	3	FGR
7.48068e-18	4.60449	0.632	0.244	1.62503e-13	3	S100A8
8.09499e-18	1.05005	0.552	0.157	1.75847e-13	3	SH3PXD2B
8.50212e-18	3.10712	0.77	0.366	1.84692e-13	3	IL8
1.56436e-17	1.99247	0.575	0.179	3.39826e-13	3	ACTN1
2.66343e-17	2.17286	0.529	0.16	5.78577e-13	3	CSGALNACT2
3.56317e-17	1.85849	0.736	0.315	7.74028e-13	3	TXN
4.25885e-17	5.12066	0.575	0.238	9.25149e-13	3	CD36
5.22307e-17	1.30975	0.609	0.231	1.13461e-12	3	CAPN2
9.4059e-17	2.3987	0.908	0.601	2.04324e-12	3	SLC2A3
2.02242e-16	2.71978	0.908	0.703	4.39331e-12	3	P4HB
2.76731e-16	1.8022	0.828	0.442	6.01143e-12	3	KYNU
8.35001e-16	2.14763	0.782	0.383	1.81387e-11	3	SLC43A3
8.87147e-16	2.75388	0.54	0.191	1.92715e-11	3	SDC2
1.06432e-15	3.24225	0.897	0.62	2.31202e-11	3	CSTB
2.11279e-15	1.37715	0.805	0.378	4.58962e-11	3	JARID2
2.23733e-15	1.47031	0.598	0.207	4.86014e-11	3	IL1RN
2.71915e-15	1.53121	0.851	0.478	5.90681e-11	3	S100A4
3.42746e-15	2.221	0.609	0.231	7.44546e-11	3	TBC1D2
3.79129e-15	1.68638	0.977	0.84	8.23582e-11	3	TPI1
3.81379e-15	1.2261	0.54	0.169	8.2847e-11	3	PIM3
4.67346e-14	1.81844	0.943	0.643	1.01522e-09	3	SOD2
7.88723e-14	1.34124	0.816	0.434	1.71334e-09	3	FNDC3B
1.00649e-13	2.7134	0.747	0.39	2.18639e-09	3	SEC61G
1.0321e-13	1.68769	0.724	0.328	2.24202e-09	3	THBD
1.61966e-13	1.6287	0.621	0.234	3.51839e-09	3	RALA
1.67763e-13	1.42398	0.851	0.558	3.64432e-09	3	GSTO1
2.89476e-13	2.87941	0.908	0.707	6.28829e-09	3	TGFBI
2.94091e-13	1.87546	0.701	0.312	6.38854e-09	3	CYTIP
3.06842e-13	1.65856	0.506	0.179	6.66552e-09	3	CCDC109B
3.49945e-13	1.29608	0.828	0.424	7.60185e-09	3	FOSL2
3.6346e-13	1.01997	0.644	0.271	7.89544e-09	3	SH3BP5
3.86022e-13	2.29748	0.759	0.464	8.38555e-09	3	LILRA6
4.6732e-13	1.05545	0.517	0.172	1.01516e-08	3	ZNF281
5.7589e-13	2.57153	0.897	0.605	1.25101e-08	3	PLIN2
6.33998e-13	1.4637	0.954	0.679	1.37723e-08	3	BTG1
7.32529e-13	1.6144	0.874	0.564	1.59127e-08	3	NCF2
8.10138e-13	1.21973	0.874	0.613	1.75986e-08	3	MYADM
9.43836e-13	0.803299	0.552	0.204	2.0503e-08	3	TMEM120A
1.05915e-12	1.4193	0.989	0.947	2.30079e-08	3	IFI30
1.31071e-12	1.93168	0.931	0.705	2.84725e-08	3	BNIP3L
1.62335e-12	1.39926	0.552	0.212	3.5264e-08	3	INF2
1.94361e-12	1.45595	0.793	0.431	4.2221e-08	3	MXD1
1.99426e-12	1.37745	0.667	0.303	4.33212e-08	3	BLVRB
4.60554e-12	1.73591	0.954	0.741	1.00046e-07	3	LCP1
6.43646e-12	1.19119	0.989	0.843	1.39819e-07	3	CLIC1
7.0686e-12	1.09236	0.621	0.263	1.53551e-07	3	FURIN
7.45391e-12	1.44786	0.667	0.309	1.61921e-07	3	UBE2J1
7.73119e-12	0.858491	0.54	0.195	1.67945e-07	3	DGKD
8.06399e-12	1.08312	0.977	0.843	1.75174e-07	3	ANXA5
1.13971e-11	0.593421	0.598	0.251	2.4758e-07	3	SEPT9
1.16695e-11	2.56119	0.701	0.439	2.53497e-07	3	CD109
1.78906e-11	2.76134	0.77	0.526	3.88638e-07	3	P4HA1
1.94307e-11	0.690876	0.862	0.573	4.22094e-07	3	FTH1P3
2.33599e-11	1.58065	0.724	0.396	5.07447e-07	3	RAC2
3.35594e-11	4.06268	0.655	0.362	7.2901e-07	3	MT2A
3.73284e-11	1.58866	0.747	0.377	8.10885e-07	3	METRNL
4.85396e-11	0.87463	0.713	0.362	1.05443e-06	3	IQSEC1
5.22906e-11	0.742314	0.552	0.216	1.13591e-06	3	PDLIM7
5.64115e-11	0.578417	0.667	0.295	1.22543e-06	3	CNIH4
6.75753e-11	0.573369	0.931	0.617	1.46794e-06	3	ARHGDIA
7.45893e-11	1.87549	0.655	0.346	1.6203e-06	3	CNN2
1.01262e-10	1.89439	0.943	0.729	2.19971e-06	3	SQSTM1
1.26406e-10	0.975861	0.701	0.34	2.74591e-06	3	EIF4EBP1
1.4667e-10	0.990164	0.69	0.375	3.18612e-06	3	DENND5A
1.54712e-10	0.473202	0.575	0.244	3.3608e-06	3	MCTP1
1.91894e-10	1.52858	0.816	0.539	4.16851e-06	3	PGD
2.1824e-10	0.948668	0.966	0.885	4.74084e-06	3	APLP2
2.43885e-10	1.39407	0.632	0.307	5.29792e-06	3	ACTN4
2.75428e-10	1.23753	0.793	0.486	5.98312e-06	3	MYD88
3.57059e-10	1.67272	0.69	0.419	7.75638e-06	3	CLEC5A
3.61113e-10	2.09528	0.517	0.227	7.84446e-06	3	MMP19
5.09311e-10	0.856213	0.977	0.775	1.10638e-05	3	VAPA
5.27779e-10	1.56003	0.816	0.507	1.14649e-05	3	AHNAK
6.04951e-10	0.920561	0.609	0.307	1.31413e-05	3	RXRA
6.2468e-10	1.76542	0.552	0.239	1.35699e-05	3	KAT6B
7.91837e-10	1.61296	0.529	0.225	1.72011e-05	3	MAPK6
8.26897e-10	0.958803	0.77	0.472	1.79627e-05	3	ITGA5
9.49641e-10	1.49959	0.586	0.284	2.06291e-05	3	FAM162A
1.55911e-09	0.894098	0.575	0.281	3.38685e-05	3	CD151
1.7133e-09	2.16537	0.724	0.507	3.7218e-05	3	GPNMB
1.76609e-09	0.968343	0.563	0.265	3.83649e-05	3	SEC24A
2.05704e-09	1.93171	0.609	0.325	4.46852e-05	3	CLEC4E
2.08358e-09	1.07881	0.943	0.703	4.52616e-05	3	NAMPT
2.19182e-09	0.886119	0.506	0.204	4.76129e-05	3	HIVEP2
2.57666e-09	1.14362	0.839	0.59	5.59728e-05	3	RNH1
2.60698e-09	0.928932	0.885	0.632	5.66315e-05	3	GUK1
2.84046e-09	0.368256	0.805	0.454	6.17033e-05	3	ZNF385A
3.28551e-09	1.32038	0.575	0.263	7.13711e-05	3	GYS1
3.87147e-09	0.683745	0.632	0.297	8.41e-05	3	DUSP3
3.96785e-09	0.835216	0.69	0.378	8.61935e-05	3	TRAPPC5
5.82207e-09	1.54889	0.667	0.356	0.000126473	3	RABGEF1
6.4442e-09	0.996032	0.598	0.304	0.000139987	3	IGF2R
6.59993e-09	1.53376	0.92	0.785	0.00014337	3	RIOK3
6.97624e-09	1.16955	0.644	0.363	0.000151545	3	LMNA
8.24449e-09	0.960642	1	0.924	0.000179095	3	YWHAZ
8.49437e-09	1.0524	0.644	0.342	0.000184523	3	PHF21A
9.17111e-09	0.534335	0.736	0.431	0.000199224	3	CALM3
1.01567e-08	0.707527	0.862	0.548	0.000220633	3	PTK2B
1.05931e-08	1.28597	0.954	0.911	0.000230113	3	LRRFIP1
1.0937e-08	3.19241	0.609	0.313	0.000237583	3	FBP1
1.10728e-08	1.25614	0.77	0.499	0.000240534	3	TNFRSF14
1.26242e-08	0.801353	0.598	0.298	0.000274237	3	MAFG
1.43995e-08	1.46389	0.69	0.401	0.000312799	3	CD300C
1.75768e-08	1.19214	0.816	0.578	0.000381821	3	SURF4
1.92425e-08	0.714948	0.931	0.794	0.000418005	3	ATP6V0C
1.9398e-08	2.07606	0.69	0.405	0.000421383	3	RIPK2
2.0058e-08	1.37355	0.759	0.449	0.000435719	3	VKORC1
2.09712e-08	0.986703	0.69	0.395	0.000455557	3	TMEM167A
2.65467e-08	3.52242	0.77	0.576	0.000576674	3	HK2
2.73183e-08	1.16039	0.793	0.59	0.000593436	3	GK
3.55102e-08	0.898905	0.816	0.649	0.000771387	3	AHR
3.56251e-08	1.91873	0.851	0.551	0.000773885	3	PPIF
3.66239e-08	1.16895	0.943	0.693	0.000795581	3	MAP1LC3B
4.03402e-08	1.25089	0.931	0.729	0.000876311	3	ITGB1
4.10054e-08	1.43895	0.575	0.297	0.00089076	3	SNX10
4.75458e-08	1.76663	0.609	0.33	0.00103284	3	RAB8B
4.81931e-08	1.13645	0.644	0.343	0.0010469	3	VIMP
4.8451e-08	2.11675	0.678	0.472	0.0010525	3	FABP5
5.05667e-08	0.670184	0.563	0.297	0.00109846	3	TNIP1
5.23005e-08	1.06157	0.747	0.516	0.00113612	3	SLC16A3
5.32019e-08	1.37255	0.793	0.567	0.00115571	3	CAST
5.75246e-08	0.255639	0.954	0.939	0.00124961	3	ICA1L
6.02101e-08	3.37462	0.989	0.97	0.00130794	3	LYZ
6.20539e-08	1.13712	0.678	0.386	0.001348	3	ACSL3
6.44984e-08	1.24153	0.632	0.337	0.0014011	3	AGTRAP
6.47402e-08	0.690102	0.655	0.337	0.00140635	3	TFG
6.59355e-08	1.04378	0.69	0.39	0.00143232	3	LRRC59
6.88419e-08	1.41546	0.529	0.271	0.00149545	3	RAB13
8.0826e-08	1.51614	0.713	0.446	0.00175578	3	MAP2K3
8.78048e-08	1.94177	0.816	0.617	0.00190738	3	CD55
9.55124e-08	2.03177	0.506	0.278	0.00207482	3	VDR
1.01308e-07	0.495115	0.609	0.322	0.0022007	3	ASL
1.04817e-07	1.71684	0.678	0.436	0.00227694	3	PDIA4
1.19076e-07	1.46945	0.563	0.281	0.00258668	3	LPCAT1
1.41139e-07	1.44279	0.667	0.43	0.00306597	3	TUBA1C
1.42194e-07	1.37244	0.989	0.95	0.00308888	3	HM13
1.45487e-07	1.11546	0.77	0.457	0.00316042	3	CD93
1.51352e-07	1.39446	0.632	0.371	0.00328782	3	SIPA1L1
1.63536e-07	0.88242	0.644	0.374	0.00355248	3	TRIM25
1.71326e-07	0.675769	0.506	0.236	0.00372172	3	C1D
1.81638e-07	0.636383	0.851	0.57	0.00394572	3	AP2S1
1.88004e-07	1.04176	0.839	0.61	0.004084	3	TALDO1
1.91901e-07	0.777987	0.805	0.495	0.00416867	3	TPD52L2
2.03357e-07	0.934097	0.977	0.933	0.00441753	3	CTSD
2.04657e-07	1.34298	0.954	0.832	0.00444576	3	SERPINB1
2.10774e-07	1.15769	0.529	0.265	0.00457865	3	TMEM2
2.26842e-07	0.461068	0.644	0.36	0.00492769	3	CAPNS1
2.59396e-07	1.41169	0.897	0.667	0.00563486	3	SLC3A2
3.27299e-07	0.316708	0.989	0.946	0.00710991	3	S100A11
3.49682e-07	0.950568	0.609	0.343	0.00759613	3	TXNL1
3.57233e-07	1.09741	0.816	0.546	0.00776018	3	TYMP
3.74952e-07	0.778052	0.851	0.697	0.00814507	3	IVNS1ABP
3.79399e-07	0.607375	0.989	0.977	0.00824169	3	OAZ1
3.99938e-07	0.896473	0.839	0.613	0.00868786	3	TCIRG1
4.0332e-07	0.711201	0.874	0.649	0.00876132	3	C4orf3
4.153e-07	0.813013	0.667	0.392	0.00902156	3	RB1CC1
4.38686e-07	0.977606	0.701	0.436	0.00952958	3	BCKDK
4.46196e-07	0.444139	0.759	0.469	0.00969271	3	TMEM258
4.64187e-07	0.38212	0.69	0.408	0.0100835	3	SQRDL
5.18817e-07	0.659876	0.644	0.381	0.0112703	3	SLC6A6
5.31281e-07	1.14847	0.943	0.841	0.011541	3	ZEB2
5.58732e-07	0.413849	0.816	0.525	0.0121373	3	SEC22B
5.90932e-07	1.97706	0.885	0.785	0.0128368	3	HSPA5
6.25492e-07	1.06113	0.609	0.349	0.0135876	3	SHC1
6.57266e-07	1.05646	0.655	0.46	0.0142778	3	EAF1
6.58217e-07	1.4658	0.747	0.53	0.0142984	3	AGPAT6
6.99931e-07	0.825598	0.874	0.705	0.0152046	3	IQGAP1
7.46693e-07	1.15538	0.655	0.372	0.0162204	3	MBOAT7
7.70163e-07	1.5487	0.632	0.36	0.0167303	3	POR
7.7868e-07	2.58407	0.54	0.289	0.0169153	3	SIRPB1
8.09406e-07	1.23302	0.989	0.77	0.0175827	3	PLAUR
8.22957e-07	1.7312	0.954	0.812	0.0178771	3	LILRB3
8.35496e-07	0.527322	0.793	0.537	0.0181495	3	ILK
8.40426e-07	1.75129	0.644	0.419	0.0182566	3	GNA15
8.84569e-07	2.54327	0.529	0.274	0.0192155	3	DDX41
9.09916e-07	0.735749	0.782	0.537	0.0197661	3	PSMA6
1.01744e-06	0.832883	0.563	0.293	0.0221018	3	MFSD10
1.02996e-06	0.770215	0.977	0.87	0.0223739	3	SDCBP
1.10791e-06	0.415193	0.517	0.262	0.0240672	3	DLGAP4
1.22091e-06	0.492529	0.885	0.626	0.0265219	3	ATP6V1G1
1.26836e-06	1.05239	0.897	0.772	0.0275526	3	ETS2
1.27491e-06	0.992859	0.54	0.28	0.0276949	3	G6PD
1.29755e-06	0.560933	0.966	0.853	0.0281868	3	MYL12A
1.47703e-06	2.4343	0.897	0.806	0.0320856	3	CTSL1
1.58617e-06	1.28003	0.667	0.427	0.0344564	3	NPEPPS
1.6323e-06	0.534984	0.644	0.356	0.0354585	3	FKBP8
1.7493e-06	1.12801	0.828	0.593	0.038	3	VDAC1
1.76976e-06	0.878933	0.655	0.387	0.0384446	3	SOCS3
1.811e-06	0.72262	0.77	0.489	0.0393403	3	DYNLRB1
1.91819e-06	0.495119	0.747	0.486	0.0416687	3	UBE2D2
1.99674e-06	1.13935	0.506	0.248	0.0433753	3	MAPK1
2.19392e-06	0.547963	0.885	0.694	0.0476586	3	TPM4
2.26131e-06	0.646321	0.92	0.741	0.0491224	3	PCBP1
2.2745e-06	0.495628	0.586	0.322	0.049409	3	ZFYVE16
2.34068e-06	1.42609	0.839	0.632	0.0508465	3	BZW1
2.49037e-06	0.472407	0.529	0.272	0.0540983	3	ARID3B
2.75093e-06	1.36455	0.678	0.437	0.0597585	3	CD97
2.8485e-06	4.86828	0.506	0.312	0.0618779	3	HILPDA
2.8798e-06	0.784398	0.851	0.64	0.062558	3	TMED5
2.92799e-06	1.43093	0.713	0.507	0.0636047	3	ASPH
3.07279e-06	1.17843	0.77	0.505	0.0667501	3	MAP1LC3B2
3.23424e-06	1.03182	0.862	0.601	0.0702574	3	ARL8B
3.57177e-06	3.51512	0.793	0.737	0.0775896	3	HMOX1
3.60154e-06	0.861102	0.885	0.705	0.0782363	3	ZYX
3.67803e-06	0.849121	0.667	0.386	0.0798978	3	CNOT8
3.73753e-06	0.878421	0.563	0.318	0.0811904	3	MAP2K1
3.9201e-06	1.64847	0.69	0.458	0.0851564	3	NAA50
4.10839e-06	0.73476	0.506	0.265	0.0892466	3	CSTA
4.46959e-06	1.22219	0.644	0.375	0.0970929	3	SMIM3
5.45938e-06	0.988721	0.816	0.554	0.118594	3	PRELID1
5.6028e-06	0.347411	0.529	0.269	0.12171	3	ADAM15
5.62492e-06	0.710502	0.897	0.691	0.12219	3	CCNI
5.76006e-06	0.879172	0.805	0.566	0.125126	3	UBAP1
5.78808e-06	1.7152	0.621	0.431	0.125735	3	CALU
6.0196e-06	0.960024	0.724	0.511	0.130764	3	WDR45B
6.53628e-06	0.441278	0.908	0.669	0.141988	3	TET2
6.70775e-06	0.700161	0.759	0.523	0.145712	3	YWHAG
6.95129e-06	0.404385	0.54	0.277	0.151003	3	MRPL43
7.09992e-06	0.400307	0.667	0.399	0.154231	3	RNF181
7.39323e-06	0.289395	0.655	0.395	0.160603	3	POLR2L
7.4951e-06	0.867883	0.54	0.315	0.162816	3	HK3
7.58203e-06	1.10582	0.736	0.53	0.164705	3	OSBPL8
7.84296e-06	0.908334	0.632	0.387	0.170373	3	IMPDH1
8.3105e-06	0.386646	0.977	0.906	0.180529	3	SERF2
9.35293e-06	0.654479	1	0.986	0.203174	3	EIF1
9.90962e-06	0.644065	0.644	0.399	0.215267	3	CYB5R4
1.00163e-05	0.772223	0.759	0.467	0.217583	3	LAMP1
1.02589e-05	0.477195	0.736	0.516	0.222854	3	PSEN1
1.20441e-05	0.375739	0.575	0.325	0.261633	3	EFHD2
1.25275e-05	0.471711	0.874	0.619	0.272134	3	OST4
1.34149e-05	1.05901	0.839	0.581	0.291412	3	TUBB4B
1.35581e-05	0.347343	0.621	0.384	0.294523	3	TRPS1
1.36061e-05	0.867241	0.713	0.458	0.295565	3	RAF1
1.38587e-05	0.675107	0.782	0.56	0.301051	3	HGS
1.39988e-05	1.62847	0.874	0.681	0.304095	3	TKT
1.40547e-05	0.60653	0.782	0.487	0.305309	3	NOP10
1.46469e-05	1.02394	0.632	0.377	0.318175	3	NDUFB9
1.48995e-05	0.661893	0.563	0.328	0.323661	3	RNMT
1.51739e-05	0.780867	0.506	0.286	0.329622	3	APP
1.55711e-05	0.831149	0.506	0.289	0.338251	3	MIR22HG
1.55823e-05	0.675241	0.552	0.328	0.338494	3	SIGLEC7
1.56542e-05	1.12186	0.897	0.769	0.340056	3	ATF4
1.57716e-05	0.758269	0.839	0.569	0.342607	3	NOTCH2
1.59358e-05	0.764295	0.69	0.448	0.346173	3	COX7A2L
1.63273e-05	0.55468	0.759	0.528	0.354679	3	EIF4G1
1.74741e-05	0.599137	0.816	0.508	0.379591	3	BCL2A1
1.75948e-05	0.686365	1	0.961	0.382211	3	PTMA
1.80923e-05	0.512283	0.586	0.346	0.39302	3	RBMS1
1.93666e-05	1.22052	0.575	0.342	0.420701	3	SP1
1.95366e-05	0.5449	0.506	0.28	0.424393	3	CXXC1
1.98488e-05	1.0094	0.54	0.301	0.431176	3	ZNF622
2.15803e-05	0.399282	0.736	0.451	0.468789	3	SCAND1
2.20692e-05	0.606475	0.897	0.699	0.479409	3	ATP6V0D1
2.29885e-05	0.319307	0.529	0.284	0.499378	3	DGUOK
2.35812e-05	0.767981	0.506	0.265	0.512254	3	MPHOSPH6
2.43067e-05	0.61065	0.92	0.755	0.528015	3	RAB1A
2.53605e-05	0.640669	0.678	0.43	0.550906	3	ATP13A3
2.56637e-05	0.817383	0.609	0.36	0.557493	3	SF3B14
2.59007e-05	0.634744	0.874	0.772	0.562641	3	CD99
2.74481e-05	1.59055	0.54	0.309	0.596255	3	PPFIA1
2.82925e-05	1.71022	0.655	0.484	0.614597	3	ZAK
2.83677e-05	0.967272	0.621	0.408	0.616231	3	COPG1
2.88289e-05	0.59594	0.563	0.34	0.62625	3	OAT
2.92676e-05	0.978255	0.69	0.461	0.635781	3	ARFGAP3
2.98954e-05	1.00493	0.897	0.75	0.649419	3	CD163
[truncated: 740 more rows]
