# Supplementary material for: SorLA restricts TNFα release from microglia to shape a glioma-supportive brain microenvironment
Source: EMBO Rep. 2024 Mar 18;25(5):13. doi: 10.1038/s44319-024-00117-6 (PMC11094098; doi:10.1038/s44319-024-00117-6)
Supplement: Supplementary file 8 — Source Data Fig. 3 [file 44319_2024_117_MOESM8_ESM.zip]

Archive with 13 entries (13 files):
- Figure 3/3E/3E iMG d38.tif
- Figure 3/3E/3E HP d3.tif
- Figure 3/3E/3E iPSC d-1.tif
- Figure 3/3E/3E iMG d23.tif
- Figure 3/3E/3E HP d11.tif
- Figure 3/3A/3A numerical data.xlsx
- Figure 3/3G/3G README.docx
- Figure 3/3C/3C numerical data.xlsx
- Figure 3/3B/3B numerical data.xlsx
- Figure 3/3I/3I numerical data.xlsx
- Figure 3/3F/3F numerical data.xlsx
- Figure 3/3H/3H numerical data.xlsx
- Figure 3/3G/iMG_DAPI_P2RY12_IBA1.tif
