# Supplementary material for: SorLA restricts TNFα release from microglia to shape a glioma-supportive brain microenvironment
Source: EMBO Rep. 2024 Mar 18;25(5):13. doi: 10.1038/s44319-024-00117-6 (PMC11094098; doi:10.1038/s44319-024-00117-6)
Supplement: Supplementary file 8 — Source Data Fig. 3 [file 44319_2024_117_MOESM8_ESM.zip › Figure 3/3C/3C numerical data.xlsx]

## Sheet: Arkusz1
	ctrl		PMA
	WT	SorLA-KO	WT	SorLA-KO
TNFα fold change, relatve to WT ctrl	1.13713	0.395603	5.82291	7.89304
	0.886642	0.906802	5.86998	6.40815
	0.928517	0.850057	6.45944	6.08156
	0.870931	0.515941	7.43155	6.81576
	1.2265	0.847612	7.69249	5.79953
		0.669334	3.59182	6.95896
				6.56043
