# Supplementary material for: SorLA restricts TNFα release from microglia to shape a glioma-supportive brain microenvironment
Source: EMBO Rep. 2024 Mar 18;25(5):13. doi: 10.1038/s44319-024-00117-6 (PMC11094098; doi:10.1038/s44319-024-00117-6)
Supplement: Supplementary file 8 — Source Data Fig. 3 [file 44319_2024_117_MOESM8_ESM.zip › Figure 3/3B/3B numerical data.xlsx]

## Sheet: Arkusz1
	TNFα release [pg/ml per mg/ml]
	WT						SorlaKO
ctrl	67.0515	84.0697	79.1764	96.1792	91.2598	96.6117	142.326	160.225	127.013	162.244	89.5441	111.139
PMA	878.099	998.818	1124.91	969.195	1219.6	720.937	2145.94	3965.29	3654.61	2149.06	2735.4	2299.1
