# Supplementary material for: SorLA restricts TNFα release from microglia to shape a glioma-supportive brain microenvironment
Source: EMBO Rep. 2024 Mar 18;25(5):13. doi: 10.1038/s44319-024-00117-6 (PMC11094098; doi:10.1038/s44319-024-00117-6)
Supplement: Supplementary file 8 — Source Data Fig. 3 [file 44319_2024_117_MOESM8_ESM.zip › Figure 3/3I/3I numerical data.xlsx]

## Sheet: Arkusz1
	TNFα release [pg/ml per mg/ml]
	WT					SorLA KO
ctrl	3.82433	5.00111	5.23637	4.35327		5.28857	4.22137	5.67928	5.10574	3.08617
LPS	823.099	851.493	908.895	1008.92	878.971	1108.48	1149.98	1029.32	1274.26
