# Supplementary material for: SorLA restricts TNFα release from microglia to shape a glioma-supportive brain microenvironment
Source: EMBO Rep. 2024 Mar 18;25(5):13. doi: 10.1038/s44319-024-00117-6 (PMC11094098; doi:10.1038/s44319-024-00117-6)
Supplement: Supplementary file 8 — Source Data Fig. 3 [file 44319_2024_117_MOESM8_ESM.zip › Figure 3/3F/3F numerical data.xlsx]

## Sheet: Arkusz1
	iPSC	HP	iMG			iPSC	HP	iMG			iPSC	HP	iMG			iPSC	HP	iMG
SOX2 Fold Change, relative to control	0.983401	0.000232	3.26e-05		P2RY12 Fold Change, relative to control	0.441548	10.4044	207.457		TREM2 Fold Change, relative to control	0.645219	1426.73	12480.6		AIF1 Fold Change, relative to control	1.90351	512.064	1898.31
	0.643055	0.000283	3.02e-05			0.398309	3.50333	268.955			0.681058	575.511	18240.8			0.343395	373.45	1760.03
	1.13166	0.004747	1.13e-05			3.90851	6.8567	266.377			1.25632	847.039	18241.9			1.35715	457.958	1655.62
	1.08983	0.000119	2.03e-05			4.70529	5.90077	279.754			2.08986	415.263	22143.8			1.31252	461.227	2374.18
	1.28217	0.000282	2.72e-05			0.309174	21.2534	313.994			0.866745	629.386	28303.8			0.858854	499.147	1990.01
