# Supplementary material for: SorLA restricts TNFα release from microglia to shape a glioma-supportive brain microenvironment
Source: EMBO Rep. 2024 Mar 18;25(5):13. doi: 10.1038/s44319-024-00117-6 (PMC11094098; doi:10.1038/s44319-024-00117-6)
Supplement: Supplementary file 9 — Source Data Fig. 4 [file 44319_2024_117_MOESM9_ESM.zip]

Archive with 12 entries (12 files):
- Figure 4/4A/4A README.docx
- Figure 4/4G/4G numerical data.xlsx
- Figure 4/4B/4B numerical data.xlsx
- Figure 4/4F/4F numerical data.xlsx
- Figure 4/4G/4G README.docx
- Figure 4/4E/4E coIP mini SorLA TNFa-GFP blots .tif
- Figure 4/4A/4A BV2 PMAstim DAPI SORLA TNFa.tif
- Figure 4/4G/4G WT PMAstim DAPI RAB11 TNF.tif
- Figure 4/4G/4G WT PMAstim  DAPI VTIA1B TNFa.tif
- Figure 4/4G/4G SORLAKO PMAstim DAPI RAB11 TNFa.tif
- Figure 4/4G/4G SORLAKO PMAstim DAPI VTIA1B TNF.tif
- Figure 4/4C/4C coIP SorLA TNFa-GFP blots .tif
