# Supplementary material for: SorLA restricts TNFα release from microglia to shape a glioma-supportive brain microenvironment
Source: EMBO Rep. 2024 Mar 18;25(5):13. doi: 10.1038/s44319-024-00117-6 (PMC11094098; doi:10.1038/s44319-024-00117-6)
Supplement: Supplementary file 9 — Source Data Fig. 4 [file 44319_2024_117_MOESM9_ESM.zip › Figure 4/4G/4G numerical data.xlsx]

## Sheet: Arkusz1
		tM1 TNFα-Vti1b			tM2 Vti1b-TNFα			tM1 TNFα-Rab11			tM2Rab11-TNFα
		WT	SorLA-KO		WT	SorLA-KO		WT	SorLA-KO		WT	SorLA-KO
		0.4912	0.6553		0.4325	0.6053		0.6904	0.3763		0.6497	0.2947
		0.5303	0.4725		0.3937	0.4719		0.5903	0.4036		0.4706	0.2853
		0.4686	0.5714		0.4374	0.5134		0.5273	0.2837		0.5121	0.2907
		0.5219	0.6283		0.46	0.5641		0.4523	0.4069		0.4319	0.4103
		0.5347	0.6568		0.4873	0.5184		0.5555	0.5233		0.5064	0.4933
		0.6723	0.3472		0.6011	0.3121		0.6897	0.3379		0.6439	0.2189
		0.535	0.6962		0.4542	0.5355		0.6192	0.441		0.571	0.3849
		0.6111	0.6286		0.5703	0.5456		0.5415	0.3742		0.4482	0.3207
		0.6702	0.6842		0.6575	0.6024		0.4072	0.4309		0.2896	0.2607
		0.6561	0.75		0.5872	0.6105		0.5589	0.5045		0.4808	0.4937
		0.6478	0.7438		0.6481	0.6488		0.6149	0.3321		0.5393	0.3714
		0.5389	0.5714		0.4141	0.4403		0.6429	0.3478		0.5993	0.3656
		0.4285	0.6863		0.4364	0.5388		0.5929	0.4688		0.5593	0.437
		0.4196	0.5829		0.3483	0.4524		0.5371	0.3888		0.3983	0.2531
		0.6246	0.5508		0.4842	0.5149		0.7484	0.4521		0.6755	0.4607
		0.6092	0.5044		0.5214	0.5072		0.6322	0.3848		0.5937	0.3231
		0.355	0.4545		0.25	0.3644		0.5761	0.3498		0.5229	0.3257
		0.4637	0.4227		0.3328	0.3829		0.4623	0.5393		0.3681	0.445
		0.4819	0.5984		0.3	0.4219		0.4732	0.2947		0.4472	0.2786
		0.4234	0.4702		0.2582	0.3129		0.5494	0.3999		0.5421	0.3671
		0.2694	0.531		0.437	0.4665		0.3943	0.4518		0.3534	0.3831
		0.2228	0.4962		0.235	0.473		0.5744	0.4127		0.5229	0.404
		0.4365	0.6628		0.356	0.588		0.5316	0.3375		0.4332	0.2661
		0.4137	0.6628		0.3757	0.588		0.535	0.3848		0.4761	0.3697
		0.2768	0.6628		0.3925	0.588		0.5326	0.4209		0.3861	0.4933
		0.5159	0.4557		0.5299	0.3049		0.5857	0.4167		0.4934	0.4726
		0.439	0.5583		0.3292	0.3832		0.654	0.4786		0.5779	0.3735
		0.5673	0.2957		0.4969	0.2945		0.5901	0.6433		0.5867	0.4586
		0.5247	0.3892		0.3538	0.3002		0.5854	0.5037		0.5455	0.3997
		0.4491	0.3073		0.1645	0.2415		0.5802	0.4927		0.5227	0.3975
		0.3186	0.4895		0.2999	0.36		0.5979	0.4342		0.5819	0.5016
		0.4046	0.4787		0.1304	0.2864		0.6607	0.5147		0.6124	0.4478
		0.5741	0.3753		0.4185	0.335		0.5912	0.5173		0.543	0.5108
		0.7267	0.4972		0.6488	0.5204		0.4589	0.5184		0.3544	0.4831
		0.6347	0.7411		0.5323	0.669		0.631	0.3972		0.606	0.3986
		0.678	0.6495		0.6372	0.6101		0.4759	0.4618		0.4084	0.436
		0.5685	0.539		0.4518	0.3967		0.5924	0.4825		0.5099	0.4587
		0.6245	0.8398		0.5093	0.7877		0.6124	0.6844		0.5619	0.477
		0.5946	0.6299		0.5279	0.5412		0.5068	0.6582		0.4349	0.6077
		0.6245	0.5001		0.5029	0.3997		0.4468	0.6014		0.391	0.5116
		0.3777	0.5686		0.2091	0.4979		0.5471	0.5495		0.4654	0.5836
		0.4128	0.6269		0.2101	0.5144		0.5391	0.5167		0.4024	0.4256
		0.4965	0.4997		0.3115	0.4359		0.5406	0.5321		0.377	0.5546
		0.3765	0.6044		0.247	0.4909		0.4674	0.6367		0.344	0.5875
		0.4474	0.6847		0.235	0.5832		0.4676	0.6964		0.3891	0.6088
		0.3207	0.4062		0.1988	0.3093		0.6055	0.4687		0.5576	0.4763
		0.5	0.5574		0.3338	0.4666		0.6377	0.5489		0.5615	0.5035
		0.2948	0.636		0.2185	0.5401		0.5748	0.4722		0.5592	0.4217
		0.3739	0.635		0.3172	0.5857		0.6374	0.4669		0.6024	0.4368
		0.599	0.4893		0.4454	0.4295		0.4643	0.5178		0.4327	0.4557
		0.6015	0.3626		0.531	0.4094		0.472	0.4203		0.402	0.4292
		0.6222	0.5055		0.5473	0.386		0.5402	0.5842		0.4548	0.5599
		0.6251	0.5579		0.5042	0.5099		0.4691	0.4645		0.4375	0.3785
		0.6272	0.697		0.4999	0.5832		0.5076	0.6026		0.4323	0.5919
		0.5697	0.5672		0.4739	0.4593		0.4733	0.6482		0.4246	0.649
		0.4904	0.427		0.372	0.3394		0.5411			0.4524
		0.3957	0.5193		0.3286	0.4551		0.5069			0.4673
		0.5583	0.6679		0.4426	0.5729		0.5155			0.3985
		0.4642	0.6781		0.3469	0.5466		0.4282			0.4
		0.4146	0.719		0.3424	0.6114		0.594			0.5682
		0.5447	0.4245		0.4748	0.4132		0.4848			0.4233
			0.6941			0.523		0.6172			0.5756
			0.7254			0.6328
			0.6631			0.5703
