# Supplementary material for: SorLA restricts TNFα release from microglia to shape a glioma-supportive brain microenvironment
Source: EMBO Rep. 2024 Mar 18;25(5):13. doi: 10.1038/s44319-024-00117-6 (PMC11094098; doi:10.1038/s44319-024-00117-6)
Supplement: Supplementary file 9 — Source Data Fig. 4 [file 44319_2024_117_MOESM9_ESM.zip › Figure 4/4B/4B numerical data.xlsx]

## Sheet: Arkusz1
	SorLA-TNFα colocalization
	tM1	tM2
	0.2981	0.1339
	0.2415	0.3548
	0.2618	0.3264
	0.2877	0.4666
	0.2202	0.3199
	0.1886	0.4474
	0.2361	0.5163
	0.288	0.6504
	0.326	0.5018
	0.3446	0.2976
