# Supplementary material for: SorLA restricts TNFα release from microglia to shape a glioma-supportive brain microenvironment
Source: EMBO Rep. 2024 Mar 18;25(5):13. doi: 10.1038/s44319-024-00117-6 (PMC11094098; doi:10.1038/s44319-024-00117-6)
Supplement: Supplementary file 9 — Source Data Fig. 4 [file 44319_2024_117_MOESM9_ESM.zip › Figure 4/4F/4F numerical data.xlsx]

## Sheet: Arkusz1
GFP IP/input	FN3	VPS10P	CR	EGF/βp	EGF/βp (ctrl)*
	0.522751	0.282265	0.0176742	4.15166	0.0256466
	0	0.508508	0.353182	4.13831	0.020739
	0.0710956	0.161806	0.218796	4.52756
	* not shown in the graph
