# Supplementary material for: SorLA restricts TNFα release from microglia to shape a glioma-supportive brain microenvironment
Source: EMBO Rep. 2024 Mar 18;25(5):13. doi: 10.1038/s44319-024-00117-6 (PMC11094098; doi:10.1038/s44319-024-00117-6)
Supplement: Supplementary file 10 — Source Data Fig. 5 [file 44319_2024_117_MOESM10_ESM.zip]

Archive with 7 entries (7 files):
- Figure 5/5C/5C README .docx
- Figure 5/5D/5D numerical data.xlsx
- Figure 5/5E/5E pSTAT3 blots .tif
- Figure 5/5F/5F numerical data.xlsx
- Figure 5/5B/5B numerical data.xlsx
- Figure 5/5C/5C Tmem119 DAPI max intensity ipsilateral hemisphere.tif
- Figure 5/5C/5C SLKO Tmem119 max intensity ipsilateral hemisphere.tif
