# Supplementary material for: SorLA restricts TNFα release from microglia to shape a glioma-supportive brain microenvironment
Source: EMBO Rep. 2024 Mar 18;25(5):13. doi: 10.1038/s44319-024-00117-6 (PMC11094098; doi:10.1038/s44319-024-00117-6)
Supplement: Supplementary file 10 — Source Data Fig. 5 [file 44319_2024_117_MOESM10_ESM.zip › Figure 5/5D/5D numerical data.xlsx]

## Sheet: Arkusz1
	Sholl analysis of Tmem119+ cells from ipsilateral hemispheres of WT and SorLA-KO mice 21 days post GL261 cells implantation
	raidus [µM]	WT																					SorLA KO
	0	0	0	0	0	0	0	0	0	0	0	0	0	0	0	0	0	0	0	0	0		0	0	0	0	0	0	0	0	0	0	0	0	0	0	0	0	0	0	0	0
	5	10	7	10	18	35	30	24	26	16	21	29	16	23	25	28	18	37	19	45	21		16	14	21	4	12	11	29	20	11	23	21	16	27	29	10	20	32	17	19	23
	10	11	33	11	20	27	38	20	20	22	20	48	15	13	24	22	20	46	28	31	29		38	21	18	3	11	5	15	13	6	11	19	9	26	33	29	12	19	17	11	17
	15	9	17	5	17	12	31	19	16	20	17	41	13	10	15	22	23	46	32	14	11		15	16	21	1	3	3	4	8	3	2	11	2	19	28	30	6	8	13	7	6
	20	8	6	5	8	7	24	11	9	13	2	27	0	5	2	7	19	24	12	13	1		9	12	7	0	2	2	3	4	1	0	7	0	3	16	10	2	0	6	2	1
	25	0	4	3	10	6	0	7	0	0	1	19	0	3	0	1	4	12	3	1	1		13	9	0	0	2	0	1	0	0	0	1	0	0	6	3	0	0	0	0	0
	30	0	2	0	0	0	0	0	0	0	0	2	0	1	0	0	0	7	1	0	1		3	4	0	0	4	0	0	0	0	0	0	0	0	0	0	0	0	0	0	0
	35	0	0	0	0	0	0	0	0	0	0	0	0	0	0	0	0	1	0	0	0		5	3	0	0	3	0	0	0	0	0	0	0	0	0	0	0	0	0	0	0
	40	0	0	0	0	0	0	0	0	0	0	0	0	0	0	0	0	2	0	0	0		0	4	0	0	0	0	0	0	0	0	0	0	0	0	0	0	0	0	0	0
