# Supplementary material for: SorLA restricts TNFα release from microglia to shape a glioma-supportive brain microenvironment
Source: EMBO Rep. 2024 Mar 18;25(5):13. doi: 10.1038/s44319-024-00117-6 (PMC11094098; doi:10.1038/s44319-024-00117-6)
Supplement: Supplementary file 10 — Source Data Fig. 5 [file 44319_2024_117_MOESM10_ESM.zip › Figure 5/5F/5F numerical data.xlsx]

## Sheet: Arkusz1
	Western blot analysis
	WT	SLKO
pSTAT3/STAT3	0.080081	0.036362
	0.208563	0,226721*
	0.180249	0.04063
	0.196626	0.052778
	0.347379	0.087461
		0.038256
		*outlier
