# Supplementary material for: SorLA restricts TNFα release from microglia to shape a glioma-supportive brain microenvironment
Source: EMBO Rep. 2024 Mar 18;25(5):13. doi: 10.1038/s44319-024-00117-6 (PMC11094098; doi:10.1038/s44319-024-00117-6)
Supplement: Supplementary file 10 — Source Data Fig. 5 [file 44319_2024_117_MOESM10_ESM.zip › Figure 5/5B/5B numerical data.xlsx]

## Sheet: Arkusz1
	Bioluminescence signals from GL261-tdT+Luc+ cells implanted into WT and SorLA-KO murine brains
	WT								SLKO
7days	26706106	23257418	2.3299e+06	23615130	25374798	27188718	26214944	26812488	3,4614032e+007*	22802872	23262192	24175032	23662356	23547520	24929222
14days	161133856	30652050	471130336	28500166	31058266	23329762	163000000	39110268	8,2854136e+007*	29439294	23014940	29377554	23113820	24320468	53897040
21days	528000000	341000000	1030000000	427000000	73811352	336000000	216000000	600000000	1,49e+009*	61033252	25708680	67004280	25154006	66832416	155000000
									*outlier
