# Supplementary material for: SorLA restricts TNFα release from microglia to shape a glioma-supportive brain microenvironment
Source: EMBO Rep. 2024 Mar 18;25(5):13. doi: 10.1038/s44319-024-00117-6 (PMC11094098; doi:10.1038/s44319-024-00117-6)
Supplement: Supplementary file 11 — Source Data Fig. 6 [file 44319_2024_117_MOESM11_ESM.zip]

Archive with 12 entries (12 files):
- Figure 6/6A/6A SLKO DAPI GAL3 TUMOR.tif
- Figure 6/6A/6A WT DAPI GAL3 TUMOR.tif
- Figure 6/6B/6B SLKO DAPI CD8 TUMOR.tif
- Figure 6/6B/6B WT DAPI CD8 TUMOR.tif
- Figure 6/6E/6E WT DAPI MPO TUMOR.tif
- Figure 6/6E/6E README.docx
- Figure 6/6E/6E numerical data.xlsx
- Figure 6/6E/6E SLKO DAPI MPO TUMOR_.tif
- Figure 6/6D/6D SLKO DAPI MPO tumor.tif
- Figure 6/6D/6D WT DAPI MPO tumor_.tif
- Figure 6/6C/6C numerical data.xlsx
- Figure 6/6F/6F numerical data.xlsx
