# Supplementary material for: SorLA restricts TNFα release from microglia to shape a glioma-supportive brain microenvironment
Source: EMBO Rep. 2024 Mar 18;25(5):13. doi: 10.1038/s44319-024-00117-6 (PMC11094098; doi:10.1038/s44319-024-00117-6)
Supplement: Supplementary file 11 — Source Data Fig. 6 [file 44319_2024_117_MOESM11_ESM.zip › Figure 6/6E/6E numerical data.xlsx]

## Sheet: Arkusz1
	MPO signal intensity
	WT	SLKO
	4.3295	17.325
	7.4675	14.689
	5.5615	9.059
	15.3625	13.268
	6.7385	10.391
	2.889	12.5835
	3.3695
	4.6345
