# Supplementary material for: SorLA restricts TNFα release from microglia to shape a glioma-supportive brain microenvironment
Source: EMBO Rep. 2024 Mar 18;25(5):13. doi: 10.1038/s44319-024-00117-6 (PMC11094098; doi:10.1038/s44319-024-00117-6)
Supplement: Supplementary file 11 — Source Data Fig. 6 [file 44319_2024_117_MOESM11_ESM.zip › Figure 6/6C/6C numerical data.xlsx]

## Sheet: Arkusz1
	left graph: galectin-3 signal intensity
	WT	SLKO
	29.559	28.914
	74.294	55.296
	31.637	43.312
	56.779	55.049
	right rgaph: CD8 signal intensity
	WT	SLKO
	26.502	16.608
	11.124	19.425
	8.902	10.606
	12.525
