# Supplementary material for: SorLA restricts TNFα release from microglia to shape a glioma-supportive brain microenvironment
Source: EMBO Rep. 2024 Mar 18;25(5):13. doi: 10.1038/s44319-024-00117-6 (PMC11094098; doi:10.1038/s44319-024-00117-6)
Supplement: Supplementary file 11 — Source Data Fig. 6 [file 44319_2024_117_MOESM11_ESM.zip › Figure 6/6F/6F numerical data.xlsx]

## Sheet: Arkusz1
	sICAM1 [ng/mg protein]
	WT	SorLA KO
	3.01334	3.17231
	3.48179	4.31647
	3.43248	4.50981
	2.27444	4.31777
	2.47835	3.21637
	2.25358	2.90288
