# Supplementary material for: SorLA restricts TNFα release from microglia to shape a glioma-supportive brain microenvironment
Source: EMBO Rep. 2024 Mar 18;25(5):13. doi: 10.1038/s44319-024-00117-6 (PMC11094098; doi:10.1038/s44319-024-00117-6)
Supplement: Supplementary file 12 — Source Data Fig. 7 [file 44319_2024_117_MOESM12_ESM.zip]

Archive with 14 entries (14 files):
- Figure 7/7A/7A numerical data.xlsx
- Figure 7/7D/7D numerical data.xlsx
- Figure 7/7B/7B SorLA_Casp3 blots.tif
- Figure 7/7B/7B numerical data.xlsx
- Figure 7/7C/7C numerical data.xlsx
- Figure 7/7E/7E numerical data.xlsx
- Figure 7/7D/7D README_.docx
- Figure 7/7F/7F README.docx
- Figure 7/7F/7F numerical data.xlsx
- Figure 7/7A/7A PARP blots.tif
- Figure 7/7F/7F pRIP1 blots .tif
- Figure 7/7C/7C TRFR GPX4 blots.tif
- Figure 7/7E/7E pRIP3 blots.tif
- Figure 7/7D/7D pRIP1 blots.tif
