# Supplementary material for: SorLA restricts TNFα release from microglia to shape a glioma-supportive brain microenvironment
Source: EMBO Rep. 2024 Mar 18;25(5):13. doi: 10.1038/s44319-024-00117-6 (PMC11094098; doi:10.1038/s44319-024-00117-6)
Supplement: Supplementary file 12 — Source Data Fig. 7 [file 44319_2024_117_MOESM12_ESM.zip › Figure 7/7A/7A numerical data.xlsx]

## Sheet: Arkusz1
		WT	SLKO
	PARP cleaved/ PARP uncleaved	0.35125	0.890497
		0.397085	0.340943
		0.443518	2.14408
		0.13975	0.535648
		0.693417	0.740319
			0.215869
