# Supplementary material for: SorLA restricts TNFα release from microglia to shape a glioma-supportive brain microenvironment
Source: EMBO Rep. 2024 Mar 18;25(5):13. doi: 10.1038/s44319-024-00117-6 (PMC11094098; doi:10.1038/s44319-024-00117-6)
Supplement: Supplementary file 12 — Source Data Fig. 7 [file 44319_2024_117_MOESM12_ESM.zip › Figure 7/7D/7D numerical data.xlsx]

## Sheet: Arkusz1
		WT	SLKO
	pRIP1/RIP1	1.14146	0.348961
		0.760967	2.06279
		1.16196	2.84917
		1.00779	1.67829
		0.937931	2.81495
		0.036316	2.7607
		1.01326	5.96809
