# Supplementary material for: SorLA restricts TNFα release from microglia to shape a glioma-supportive brain microenvironment
Source: EMBO Rep. 2024 Mar 18;25(5):13. doi: 10.1038/s44319-024-00117-6 (PMC11094098; doi:10.1038/s44319-024-00117-6)
Supplement: Supplementary file 12 — Source Data Fig. 7 [file 44319_2024_117_MOESM12_ESM.zip › Figure 7/7B/7B numerical data.xlsx]

## Sheet: Arkusz1
		WT	SLKO
	Caspase3/GAPDH	0.539473	0.407962
		0.428187	0.249826
		0.367507	0.263364
		0.513993	0.108691
		0.259866	0.407107
			0.56208
