# Supplementary material for: SorLA restricts TNFα release from microglia to shape a glioma-supportive brain microenvironment
Source: EMBO Rep. 2024 Mar 18;25(5):13. doi: 10.1038/s44319-024-00117-6 (PMC11094098; doi:10.1038/s44319-024-00117-6)
Supplement: Supplementary file 12 — Source Data Fig. 7 [file 44319_2024_117_MOESM12_ESM.zip › Figure 7/7C/7C numerical data.xlsx]

## Sheet: Arkusz1
		WT	SLKO			WT	SLKO
	TRFR/GAPDH	0.646652	0.986657		GPX4/GAPDH	0.920879	1.18804
		1.04918	0.65198			1.06899	0.783289
		0.710801	0.648433			1.0142	0.95962
		0.864982	0.856108			1.81041	1.12499
		0.779473	0.753156			1.19902	0.712862
