# Supplementary material for: SorLA restricts TNFα release from microglia to shape a glioma-supportive brain microenvironment
Source: EMBO Rep. 2024 Mar 18;25(5):13. doi: 10.1038/s44319-024-00117-6 (PMC11094098; doi:10.1038/s44319-024-00117-6)
Supplement: Supplementary file 12 — Source Data Fig. 7 [file 44319_2024_117_MOESM12_ESM.zip › Figure 7/7E/7E numerical data.xlsx]

## Sheet: Arkusz1
		WT	SLKO
	pRIP3/RIP3	0.149852	0.040504
		0.134998	1.44826
		1.03928	2.3647
		0.22378	2.06356
		0.438516	2.98773
		0.862067	2.10193
		0.227762	1.27917
