# Supplementary material for: SorLA restricts TNFα release from microglia to shape a glioma-supportive brain microenvironment
Source: EMBO Rep. 2024 Mar 18;25(5):13. doi: 10.1038/s44319-024-00117-6 (PMC11094098; doi:10.1038/s44319-024-00117-6)
Supplement: Supplementary file 12 — Source Data Fig. 7 [file 44319_2024_117_MOESM12_ESM.zip › Figure 7/7F/7F numerical data.xlsx]

## Sheet: Arkusz1
pRIP1/RIP1		TNFα				CTRL
	0.5h	0.20325	0.282454	0.219764		0.145191	0.254035	0.071111
	1h	0.308791	0.425767	0.847864		0.349871	0.154185	0.066441
	6h	1.81355	1.52617	4.43257		1.26672	0.166776	0.310626
	24h	2.42371	4.25988	1.77815		1.48892	0.930734	0.273474
